# Supplementary material for: Control of Cholesterol Metabolism Using a Systems Approach
Source: Biology (Basel). 2022 Mar 11;11(3):430. doi: 10.3390/biology11030430 (PMC8945167; doi:10.3390/biology11030430)
Supplement: Supplementary file 1 [file biology-11-00430-s001.zip]

Archive with 1 entries (1 files):
- 0126.project
