# Supplementary material for: Control of Cholesterol Metabolism Using a Systems Approach
Source: Biology (Basel). 2022 Mar 11;11(3):430. doi: 10.3390/biology11030430 (PMC8945167; doi:10.3390/biology11030430)
Supplement: Supplementary file 1 [file biology-11-00430-s001.zip › 0126.project]

Project name: default
Date: 2021/09/11 23:30:52
<Project blocks>
  <Subnets>
  <InvariantsData>
  <PlaceInvData>
  <MCT data>
  <StatesMatrix>
  <FunctionsData>
  <FiringRatesData>
  <SSAmatrix>
</Project blocks>
<Net data>
<ID generator state:502;91;123>
  <Places: 91>
    <Place: 0>
      <Place gID:0>
      <Place name:ACAT_in_the_intestinum>
      <Place comment:>
      <Place tokens:0>
      <Place colored:false>
      <Place colors:0;0;0;0;0;0>
      <Location data>
        <Place portal status:true>
        <Place locations:2>
          <Place location data sheet/x/y/elIndex:0;287;1759;0>
          <Place name offset data sheet/x/y/elIndex:0;0;0;0>
          <Place location data sheet/x/y/elIndex:0;380;60;1>
          <Place name offset data sheet/x/y/elIndex:0;0;0;1>
      <Location data block end>
    <EOP>
    <Place: 1>
      <Place gID:1>
      <Place name:HMG_CoA_reductase_active>
      <Place comment:>
      <Place tokens:0>
      <Place colored:false>
      <Place colors:0;0;0;0;0;0>
      <Location data>
        <Place portal status:true>
        <Place locations:3>
          <Place location data sheet/x/y/elIndex:0;1040;1360;0>
          <Place name offset data sheet/x/y/elIndex:0;0;0;0>
          <Place location data sheet/x/y/elIndex:0;2220;600;1>
          <Place name offset data sheet/x/y/elIndex:0;0;0;1>
          <Place location data sheet/x/y/elIndex:0;1160;60;2>
          <Place name offset data sheet/x/y/elIndex:0;0;0;2>
      <Location data block end>
    <EOP>
    <Place: 2>
      <Place gID:2>
      <Place name:CaMKKbeta>
      <Place comment:>
      <Place tokens:0>
      <Place colored:false>
      <Place colors:0;0;0;0;0;0>
      <Location data>
        <Place portal status:false>
        <Place locations:1>
          <Place location data sheet/x/y/elIndex:0;2083;60;0>
          <Place name offset data sheet/x/y/elIndex:0;20;0;0>
      <Location data block end>
    <EOP>
    <Place: 3>
      <Place gID:3>
      <Place name:free_fatty_acids_FFA_in_intestinal_lumen_in_micelles>
      <Place comment:>
      <Place tokens:0>
      <Place colored:false>
      <Place colors:0;0;0;0;0;0>
      <Location data>
        <Place portal status:true>
        <Place locations:3>
          <Place location data sheet/x/y/elIndex:0;800;500;0>
          <Place name offset data sheet/x/y/elIndex:0;0;0;0>
          <Place location data sheet/x/y/elIndex:0;660;160;1>
          <Place name offset data sheet/x/y/elIndex:0;0;0;1>
          <Place location data sheet/x/y/elIndex:0;2080;1240;2>
          <Place name offset data sheet/x/y/elIndex:0;0;0;2>
      <Location data block end>
    <EOP>
    <Place: 4>
      <Place gID:4>
      <Place name:nascent_CM_chylomicrons_with_APOB48>
      <Place comment:>
      <Place tokens:0>
      <Place colored:false>
      <Place colors:0;0;0;0;0;0>
      <Location data>
        <Place portal status:false>
        <Place locations:1>
          <Place location data sheet/x/y/elIndex:0;851;183;0>
          <Place name offset data sheet/x/y/elIndex:0;0;0;0>
      <Location data block end>
    <EOP>
    <Place: 5>
      <Place gID:5>
      <Place name:TG_in_enterocytes>
      <Place comment:>
      <Place tokens:0>
      <Place colored:false>
      <Place colors:0;0;0;0;0;0>
      <Location data>
        <Place portal status:false>
        <Place locations:1>
          <Place location data sheet/x/y/elIndex:0;1000;160;0>
          <Place name offset data sheet/x/y/elIndex:0;20;0;0>
      <Location data block end>
    <EOP>
    <Place: 6>
      <Place gID:6>
      <Place name:ACC_activated>
      <Place comment:>
      <Place tokens:0>
      <Place colored:false>
      <Place colors:0;0;0;0;0;0>
      <Location data>
        <Place portal status:false>
        <Place locations:1>
          <Place location data sheet/x/y/elIndex:0;1520;180;0>
          <Place name offset data sheet/x/y/elIndex:0;0;0;0>
      <Location data block end>
    <EOP>
    <Place: 7>
      <Place gID:7>
      <Place name:LKB1_serine_threonine_kinase_1>
      <Place comment:>
      <Place tokens:0>
      <Place colored:false>
      <Place colors:0;0;0;0;0;0>
      <Location data>
        <Place portal status:false>
        <Place locations:1>
          <Place location data sheet/x/y/elIndex:0;1723;157;0>
          <Place name offset data sheet/x/y/elIndex:0;0;0;0>
      <Location data block end>
    <EOP>
    <Place: 8>
      <Place gID:8>
      <Place name:phosphoprotein_phosphatase_with_a_decrease_activity>
      <Place comment:>
      <Place tokens:0>
      <Place colored:false>
      <Place colors:0;0;0;0;0;0>
      <Location data>
        <Place portal status:true>
        <Place locations:2>
          <Place location data sheet/x/y/elIndex:0;2220;180;0>
          <Place name offset data sheet/x/y/elIndex:0;0;0;0>
          <Place location data sheet/x/y/elIndex:0;2180;920;1>
          <Place name offset data sheet/x/y/elIndex:0;0;0;1>
      <Location data block end>
    <EOP>
    <Place: 9>
      <Place gID:9>
      <Place name:APOE>
      <Place comment:>
      <Place tokens:0>
      <Place colored:false>
      <Place colors:0;0;0;0;0;0>
      <Location data>
        <Place portal status:true>
        <Place locations:4>
          <Place location data sheet/x/y/elIndex:0;542;1912;0>
          <Place name offset data sheet/x/y/elIndex:0;0;0;0>
          <Place location data sheet/x/y/elIndex:0;300;600;1>
          <Place name offset data sheet/x/y/elIndex:0;20;0;1>
          <Place location data sheet/x/y/elIndex:0;380;220;2>
          <Place name offset data sheet/x/y/elIndex:0;0;0;2>
          <Place location data sheet/x/y/elIndex:0;180;2380;3>
          <Place name offset data sheet/x/y/elIndex:0;0;0;3>
      <Location data block end>
    <EOP>
    <Place: 10>
      <Place gID:10>
      <Place name:APOC2>
      <Place comment:>
      <Place tokens:0>
      <Place colored:false>
      <Place colors:0;0;0;0;0;0>
      <Location data>
        <Place portal status:true>
        <Place locations:2>
          <Place location data sheet/x/y/elIndex:0;380;280;0>
          <Place name offset data sheet/x/y/elIndex:0;20;0;0>
          <Place location data sheet/x/y/elIndex:0;680;2060;1>
          <Place name offset data sheet/x/y/elIndex:0;0;0;1>
      <Location data block end>
    <EOP>
    <Place: 11>
      <Place gID:11>
      <Place name:nascent_CM_in_the_blood>
      <Place comment:>
      <Place tokens:0>
      <Place colored:false>
      <Place colors:0;0;0;0;0;0>
      <Location data>
        <Place portal status:false>
        <Place locations:1>
          <Place location data sheet/x/y/elIndex:0;795;263;0>
          <Place name offset data sheet/x/y/elIndex:0;0;0;0>
      <Location data block end>
    <EOP>
    <Place: 12>
      <Place gID:12>
      <Place name:MTTP>
      <Place comment:>
      <Place tokens:0>
      <Place colored:false>
      <Place colors:0;0;0;0;0;0>
      <Location data>
        <Place portal status:true>
        <Place locations:2>
          <Place location data sheet/x/y/elIndex:0;1800;2560;0>
          <Place name offset data sheet/x/y/elIndex:0;0;0;0>
          <Place location data sheet/x/y/elIndex:0;1115;252;1>
          <Place name offset data sheet/x/y/elIndex:0;0;0;1>
      <Location data block end>
    <EOP>
    <Place: 13>
      <Place gID:13>
      <Place name:MCD>
      <Place comment:>
      <Place tokens:0>
      <Place colored:false>
      <Place colors:0;0;0;0;0;0>
      <Location data>
        <Place portal status:false>
        <Place locations:1>
          <Place location data sheet/x/y/elIndex:0;1564;361;0>
          <Place name offset data sheet/x/y/elIndex:0;20;0;0>
      <Location data block end>
    <EOP>
    <Place: 14>
      <Place gID:14>
      <Place name:AMP_activated_protein_kinase_OH_AMPK_inactive>
      <Place comment:>
      <Place tokens:0>
      <Place colored:false>
      <Place colors:0;0;0;0;0;0>
      <Location data>
        <Place portal status:false>
        <Place locations:1>
          <Place location data sheet/x/y/elIndex:0;1863;233;0>
          <Place name offset data sheet/x/y/elIndex:0;16;0;0>
      <Location data block end>
    <EOP>
    <Place: 15>
      <Place gID:15>
      <Place name:HMGCoA_reductase_phosphatase_with_a_decrease_activity>
      <Place comment:>
      <Place tokens:0>
      <Place colored:false>
      <Place colors:0;0;0;0;0;0>
      <Location data>
        <Place portal status:false>
        <Place locations:1>
          <Place location data sheet/x/y/elIndex:0;2350;316;0>
          <Place name offset data sheet/x/y/elIndex:0;20;0;0>
      <Location data block end>
    <EOP>
    <Place: 16>
      <Place gID:16>
      <Place name:HDL3_cholesterol_CE_in_blood>
      <Place comment:>
      <Place tokens:0>
      <Place colored:false>
      <Place colors:0;0;0;0;0;0>
      <Location data>
        <Place portal status:true>
        <Place locations:4>
          <Place location data sheet/x/y/elIndex:0;206;369;0>
          <Place name offset data sheet/x/y/elIndex:0;20;0;0>
          <Place location data sheet/x/y/elIndex:0;80;1620;1>
          <Place name offset data sheet/x/y/elIndex:0;20;0;1>
          <Place location data sheet/x/y/elIndex:0;537;2582;2>
          <Place name offset data sheet/x/y/elIndex:0;20;0;2>
          <Place location data sheet/x/y/elIndex:0;808;2037;3>
          <Place name offset data sheet/x/y/elIndex:0;0;0;3>
      <Location data block end>
    <EOP>
    <Place: 17>
      <Place gID:17>
      <Place name:mature_CM_with_APOB48_APOC2_APOE>
      <Place comment:>
      <Place tokens:0>
      <Place colored:false>
      <Place colors:0;0;0;0;0;0>
      <Location data>
        <Place portal status:false>
        <Place locations:1>
          <Place location data sheet/x/y/elIndex:0;660;400;0>
          <Place name offset data sheet/x/y/elIndex:0;20;0;0>
      <Location data block end>
    <EOP>
    <Place: 18>
      <Place gID:18>
      <Place name:AMP_activated_protein_kinase_AMPK_active>
      <Place comment:>
      <Place tokens:0>
      <Place colored:false>
      <Place colors:0;0;0;0;0;0>
      <Location data>
        <Place portal status:false>
        <Place locations:1>
          <Place location data sheet/x/y/elIndex:0;2160;380;0>
          <Place name offset data sheet/x/y/elIndex:0;0;0;0>
      <Location data block end>
    <EOP>
    <Place: 19>
      <Place gID:19>
      <Place name:LRP1>
      <Place comment:>
      <Place tokens:0>
      <Place colored:false>
      <Place colors:0;0;0;0;0;0>
      <Location data>
        <Place portal status:true>
        <Place locations:2>
          <Place location data sheet/x/y/elIndex:0;304;1445;0>
          <Place name offset data sheet/x/y/elIndex:0;0;0;0>
          <Place location data sheet/x/y/elIndex:0;319;479;1>
          <Place name offset data sheet/x/y/elIndex:0;0;0;1>
      <Location data block end>
    <EOP>
    <Place: 20>
      <Place gID:20>
      <Place name:lipoprotein_lipase_LPL>
      <Place comment:>
      <Place tokens:0>
      <Place colored:false>
      <Place colors:0;0;0;0;0;0>
      <Location data>
        <Place portal status:true>
        <Place locations:3>
          <Place location data sheet/x/y/elIndex:0;210;874;0>
          <Place name offset data sheet/x/y/elIndex:0;0;0;0>
          <Place location data sheet/x/y/elIndex:0;460;500;1>
          <Place name offset data sheet/x/y/elIndex:0;0;0;1>
          <Place location data sheet/x/y/elIndex:0;1160;500;2>
          <Place name offset data sheet/x/y/elIndex:0;0;0;2>
      <Location data block end>
    <EOP>
    <Place: 21>
      <Place gID:21>
      <Place name:malonyl_CoA_increases>
      <Place comment:>
      <Place tokens:0>
      <Place colored:false>
      <Place colors:0;0;0;0;0;0>
      <Location data>
        <Place portal status:false>
        <Place locations:1>
          <Place location data sheet/x/y/elIndex:0;1440;500;0>
          <Place name offset data sheet/x/y/elIndex:0;0;0;0>
      <Location data block end>
    <EOP>
    <Place: 22>
      <Place gID:22>
      <Place name:protein_phosphatase_2C_with_an_increase_activity>
      <Place comment:>
      <Place tokens:0>
      <Place colored:false>
      <Place colors:0;0;0;0;0;0>
      <Location data>
        <Place portal status:false>
        <Place locations:1>
          <Place location data sheet/x/y/elIndex:0;2030;519;0>
          <Place name offset data sheet/x/y/elIndex:0;0;0;0>
      <Location data block end>
    <EOP>
    <Place: 23>
      <Place gID:23>
      <Place name:low_free_cholesterol_pool_in_intestinum_and_in_the_peripheral_tissues>
      <Place comment:>
      <Place tokens:0>
      <Place colored:false>
      <Place colors:0;0;0;0;0;0>
      <Location data>
        <Place portal status:true>
        <Place locations:2>
          <Place location data sheet/x/y/elIndex:0;2327;441;0>
          <Place name offset data sheet/x/y/elIndex:0;20;0;0>
          <Place location data sheet/x/y/elIndex:0;920;900;1>
          <Place name offset data sheet/x/y/elIndex:0;20;0;1>
      <Location data block end>
    <EOP>
    <Place: 24>
      <Place gID:24>
      <Place name:HMG_CoA_reductase_phosphorylated_inactive>
      <Place comment:>
      <Place tokens:0>
      <Place colored:false>
      <Place colors:0;0;0;0;0;0>
      <Location data>
        <Place portal status:false>
        <Place locations:1>
          <Place location data sheet/x/y/elIndex:0;2512;512;0>
          <Place name offset data sheet/x/y/elIndex:0;20;0;0>
      <Location data block end>
    <EOP>
    <Place: 25>
      <Place gID:25>
      <Place name:LIPC_hepatic_lipase>
      <Place comment:>
      <Place tokens:0>
      <Place colored:false>
      <Place colors:0;0;0;0;0;0>
      <Location data>
        <Place portal status:true>
        <Place locations:2>
          <Place location data sheet/x/y/elIndex:0;200;600;0>
          <Place name offset data sheet/x/y/elIndex:0;0;0;0>
          <Place location data sheet/x/y/elIndex:0;400;2660;1>
          <Place name offset data sheet/x/y/elIndex:0;20;0;1>
      <Location data block end>
    <EOP>
    <Place: 26>
      <Place gID:26>
      <Place name:bile_acids>
      <Place comment:>
      <Place tokens:0>
      <Place colored:false>
      <Place colors:0;0;0;0;0;0>
      <Location data>
        <Place portal status:true>
        <Place locations:2>
          <Place location data sheet/x/y/elIndex:0;711;2247;0>
          <Place name offset data sheet/x/y/elIndex:0;0;0;0>
          <Place location data sheet/x/y/elIndex:0;460;600;1>
          <Place name offset data sheet/x/y/elIndex:0;0;0;1>
      <Location data block end>
    <EOP>
    <Place: 27>
      <Place gID:27>
      <Place name:remnant_CM_with_APOB48_APOE>
      <Place comment:>
      <Place tokens:0>
      <Place colored:false>
      <Place colors:0;0;0;0;0;0>
      <Location data>
        <Place portal status:false>
        <Place locations:1>
          <Place location data sheet/x/y/elIndex:0;660;600;0>
          <Place name offset data sheet/x/y/elIndex:0;20;0;0>
      <Location data block end>
    <EOP>
    <Place: 28>
      <Place gID:28>
      <Place name:MAG_in_intestinal_lumen_in_micelles>
      <Place comment:>
      <Place tokens:0>
      <Place colored:false>
      <Place colors:0;0;0;0;0;0>
      <Location data>
        <Place portal status:false>
        <Place locations:1>
          <Place location data sheet/x/y/elIndex:0;809;573;0>
          <Place name offset data sheet/x/y/elIndex:0;0;0;0>
      <Location data block end>
    <EOP>
    <Place: 29>
      <Place gID:29>
      <Place name:FFA_and_MAG_in_enterocytes>
      <Place comment:>
      <Place tokens:0>
      <Place colored:false>
      <Place colors:0;0;0;0;0;0>
      <Location data>
        <Place portal status:false>
        <Place locations:1>
          <Place location data sheet/x/y/elIndex:0;1000;600;0>
          <Place name offset data sheet/x/y/elIndex:0;20;0;0>
      <Location data block end>
    <EOP>
    <Place: 30>
      <Place gID:30>
      <Place name:cAMP_PKA_low_activated>
      <Place comment:>
      <Place tokens:0>
      <Place colored:false>
      <Place colors:0;0;0;0;0;0>
      <Location data>
        <Place portal status:false>
        <Place locations:1>
          <Place location data sheet/x/y/elIndex:0;1720;600;0>
          <Place name offset data sheet/x/y/elIndex:0;0;0;0>
      <Location data block end>
    <EOP>
    <Place: 31>
      <Place gID:31>
      <Place name:free_fatty_acids_FFA>
      <Place comment:>
      <Place tokens:0>
      <Place colored:false>
      <Place colors:0;0;0;0;0;0>
      <Location data>
        <Place portal status:true>
        <Place locations:3>
          <Place location data sheet/x/y/elIndex:0;80;700;0>
          <Place name offset data sheet/x/y/elIndex:0;20;0;0>
          <Place location data sheet/x/y/elIndex:0;540;2820;1>
          <Place name offset data sheet/x/y/elIndex:0;0;0;1>
          <Place location data sheet/x/y/elIndex:0;2080;1440;2>
          <Place name offset data sheet/x/y/elIndex:0;0;0;2>
      <Location data block end>
    <EOP>
    <Place: 32>
      <Place gID:32>
      <Place name:cholesterol_stored_as_cholesteryl_esters_in_the_liver>
      <Place comment:>
      <Place tokens:0>
      <Place colored:false>
      <Place colors:0;0;0;0;0;0>
      <Location data>
        <Place portal status:true>
        <Place locations:2>
          <Place location data sheet/x/y/elIndex:0;1200;2380;0>
          <Place name offset data sheet/x/y/elIndex:0;20;0;0>
          <Place location data sheet/x/y/elIndex:0;460;700;1>
          <Place name offset data sheet/x/y/elIndex:0;0;0;1>
      <Location data block end>
    <EOP>
    <Place: 33>
      <Place gID:33>
      <Place name:low_cAMP>
      <Place comment:>
      <Place tokens:0>
      <Place colored:false>
      <Place colors:0;0;0;0;0;0>
      <Location data>
        <Place portal status:false>
        <Place locations:1>
          <Place location data sheet/x/y/elIndex:0;2020;700;0>
          <Place name offset data sheet/x/y/elIndex:0;0;0;0>
      <Location data block end>
    <EOP>
    <Place: 34>
      <Place gID:34>
      <Place name:HMGCoA_reductase_phosphatase>
      <Place comment:>
      <Place tokens:0>
      <Place colored:false>
      <Place colors:0;0;0;0;0;0>
      <Location data>
        <Place portal status:false>
        <Place locations:1>
          <Place location data sheet/x/y/elIndex:0;2513;732;0>
          <Place name offset data sheet/x/y/elIndex:0;0;0;0>
      <Location data block end>
    <EOP>
    <Place: 35>
      <Place gID:35>
      <Place name:IDL>
      <Place comment:>
      <Place tokens:0>
      <Place colored:false>
      <Place colors:0;0;0;0;0;0>
      <Location data>
        <Place portal status:true>
        <Place locations:2>
          <Place location data sheet/x/y/elIndex:0;251;778;0>
          <Place name offset data sheet/x/y/elIndex:0;0;0;0>
          <Place location data sheet/x/y/elIndex:0;200;1360;1>
          <Place name offset data sheet/x/y/elIndex:0;0;0;1>
      <Location data block end>
    <EOP>
    <Place: 36>
      <Place gID:36>
      <Place name:remnant_CM_receptors_in_the_liver>
      <Place comment:>
      <Place tokens:0>
      <Place colored:false>
      <Place colors:0;0;0;0;0;0>
      <Location data>
        <Place portal status:true>
        <Place locations:2>
          <Place location data sheet/x/y/elIndex:0;460;800;0>
          <Place name offset data sheet/x/y/elIndex:0;0;0;0>
          <Place location data sheet/x/y/elIndex:0;860;2380;1>
          <Place name offset data sheet/x/y/elIndex:0;0;0;1>
      <Location data block end>
    <EOP>
    <Place: 37>
      <Place gID:37>
      <Place name:LDL_receptor_related_protein>
      <Place comment:>
      <Place tokens:0>
      <Place colored:false>
      <Place colors:0;0;0;0;0;0>
      <Location data>
        <Place portal status:false>
        <Place locations:1>
          <Place location data sheet/x/y/elIndex:0;800;800;0>
          <Place name offset data sheet/x/y/elIndex:0;0;0;0>
      <Location data block end>
    <EOP>
    <Place: 38>
      <Place gID:38>
      <Place name:increased_FA_in_the_liver>
      <Place comment:>
      <Place tokens:0>
      <Place colored:false>
      <Place colors:0;0;0;0;0;0>
      <Location data>
        <Place portal status:true>
        <Place locations:1>
          <Place location data sheet/x/y/elIndex:0;1700;840;0>
          <Place name offset data sheet/x/y/elIndex:0;0;0;0>
      <Location data block end>
    <EOP>
    <Place: 39>
      <Place gID:39>
      <Place name:cAMP>
      <Place comment:>
      <Place tokens:0>
      <Place colored:false>
      <Place colors:0;0;0;0;0;0>
      <Location data>
        <Place portal status:false>
        <Place locations:1>
          <Place location data sheet/x/y/elIndex:0;1840;840;0>
          <Place name offset data sheet/x/y/elIndex:0;0;0;0>
      <Location data block end>
    <EOP>
    <Place: 40>
      <Place gID:40>
      <Place name:PPI_1_OH>
      <Place comment:>
      <Place tokens:0>
      <Place colored:false>
      <Place colors:0;0;0;0;0;0>
      <Location data>
        <Place portal status:false>
        <Place locations:1>
          <Place location data sheet/x/y/elIndex:0;2220;840;0>
          <Place name offset data sheet/x/y/elIndex:0;-10;0;0>
      <Location data block end>
    <EOP>
    <Place: 41>
      <Place gID:41>
      <Place name:phosphoprotein_phosphatase_with_an_increase_activity>
      <Place comment:>
      <Place tokens:0>
      <Place colored:false>
      <Place colors:0;0;0;0;0;0>
      <Location data>
        <Place portal status:false>
        <Place locations:1>
          <Place location data sheet/x/y/elIndex:0;2511;820;0>
          <Place name offset data sheet/x/y/elIndex:0;20;0;0>
      <Location data block end>
    <EOP>
    <Place: 42>
      <Place gID:42>
      <Place name:LDL_cholesterol_in_serum>
      <Place comment:>
      <Place tokens:0>
      <Place colored:false>
      <Place colors:0;0;0;0;0;0>
      <Location data>
        <Place portal status:true>
        <Place locations:2>
          <Place location data sheet/x/y/elIndex:0;300;900;0>
          <Place name offset data sheet/x/y/elIndex:0;20;0;0>
          <Place location data sheet/x/y/elIndex:0;540;2740;1>
          <Place name offset data sheet/x/y/elIndex:0;0;0;1>
      <Location data block end>
    <EOP>
    <Place: 43>
      <Place gID:43>
      <Place name:high_expression_of_LDLR_on_cell_membrane>
      <Place comment:>
      <Place tokens:1>
      <Place colored:false>
      <Place colors:1;0;0;0;0;0>
      <Location data>
        <Place portal status:true>
        <Place locations:2>
          <Place location data sheet/x/y/elIndex:0;625;880;0>
          <Place name offset data sheet/x/y/elIndex:0;20;0;0>
          <Place location data sheet/x/y/elIndex:0;977;2462;1>
          <Place name offset data sheet/x/y/elIndex:0;0;0;1>
      <Location data block end>
    <EOP>
    <Place: 44>
      <Place gID:44>
      <Place name:nascent_VLDL_reach_in_TG_secreted_from_the_liver_into_the_blood>
      <Place comment:>
      <Place tokens:0>
      <Place colored:false>
      <Place colors:0;0;0;0;0;0>
      <Location data>
        <Place portal status:true>
        <Place locations:2>
          <Place location data sheet/x/y/elIndex:0;80;1020;0>
          <Place name offset data sheet/x/y/elIndex:0;20;0;0>
          <Place location data sheet/x/y/elIndex:0;1580;2260;1>
          <Place name offset data sheet/x/y/elIndex:0;20;0;1>
      <Location data block end>
    <EOP>
    <Place: 45>
      <Place gID:45>
      <Place name:LDLR_LDL_complex>
      <Place comment:>
      <Place tokens:0>
      <Place colored:false>
      <Place colors:0;0;0;0;0;0>
      <Location data>
        <Place portal status:false>
        <Place locations:1>
          <Place location data sheet/x/y/elIndex:0;400;1020;0>
          <Place name offset data sheet/x/y/elIndex:0;0;0;0>
      <Location data block end>
    <EOP>
    <Place: 46>
      <Place gID:46>
      <Place name:thiolase>
      <Place comment:>
      <Place tokens:0>
      <Place colored:false>
      <Place colors:0;0;0;0;0;0>
      <Location data>
        <Place portal status:false>
        <Place locations:1>
          <Place location data sheet/x/y/elIndex:0;1500;1020;0>
          <Place name offset data sheet/x/y/elIndex:0;20;0;0>
      <Location data block end>
    <EOP>
    <Place: 47>
      <Place gID:47>
      <Place name:HDL2>
      <Place comment:>
      <Place tokens:0>
      <Place colored:false>
      <Place colors:0;0;0;0;0;0>
      <Location data>
        <Place portal status:true>
        <Place locations:2>
          <Place location data sheet/x/y/elIndex:0;720;2660;0>
          <Place name offset data sheet/x/y/elIndex:0;0;0;0>
          <Place location data sheet/x/y/elIndex:0;200;1120;1>
          <Place name offset data sheet/x/y/elIndex:0;0;0;1>
      <Location data block end>
    <EOP>
    <Place: 48>
      <Place gID:48>
      <Place name:LDL_cholesterol_as_CE_in_endosome>
      <Place comment:>
      <Place tokens:0>
      <Place colored:false>
      <Place colors:0;0;0;0;0;0>
      <Location data>
        <Place portal status:false>
        <Place locations:1>
          <Place location data sheet/x/y/elIndex:0;660;1120;0>
          <Place name offset data sheet/x/y/elIndex:0;0;0;0>
      <Location data block end>
    <EOP>
    <Place: 49>
      <Place gID:49>
      <Place name:acetyl_CoA>
      <Place comment:>
      <Place tokens:0>
      <Place colored:false>
      <Place colors:0;0;0;0;0;0>
      <Location data>
        <Place portal status:false>
        <Place locations:1>
          <Place location data sheet/x/y/elIndex:0;1340;1120;0>
          <Place name offset data sheet/x/y/elIndex:0;0;0;0>
      <Location data block end>
    <EOP>
    <Place: 50>
      <Place gID:50>
      <Place name:cAMP_PKA_activated>
      <Place comment:>
      <Place tokens:0>
      <Place colored:false>
      <Place colors:0;0;0;0;0;0>
      <Location data>
        <Place portal status:false>
        <Place locations:1>
          <Place location data sheet/x/y/elIndex:0;2140;1120;0>
          <Place name offset data sheet/x/y/elIndex:0;0;0;0>
      <Location data block end>
    <EOP>
    <Place: 51>
      <Place gID:51>
      <Place name:phosphoprotein_phosphatase_inhibitor_1_PPI1_with_an_increase_activity>
      <Place comment:>
      <Place tokens:0>
      <Place colored:false>
      <Place colors:0;0;0;0;0;0>
      <Location data>
        <Place portal status:false>
        <Place locations:1>
          <Place location data sheet/x/y/elIndex:0;2420;1120;0>
          <Place name offset data sheet/x/y/elIndex:0;0;0;0>
      <Location data block end>
    <EOP>
    <Place: 52>
      <Place gID:52>
      <Place name:CE_transfer_protein_CETP_in_blood>
      <Place comment:>
      <Place tokens:0>
      <Place colored:false>
      <Place colors:0;0;0;0;0;0>
      <Location data>
        <Place portal status:false>
        <Place locations:1>
          <Place location data sheet/x/y/elIndex:0;300;1240;0>
          <Place name offset data sheet/x/y/elIndex:0;0;0;0>
      <Location data block end>
    <EOP>
    <Place: 53>
      <Place gID:53>
      <Place name:lysosomal_lipases>
      <Place comment:>
      <Place tokens:0>
      <Place colored:false>
      <Place colors:0;0;0;0;0;0>
      <Location data>
        <Place portal status:false>
        <Place locations:1>
          <Place location data sheet/x/y/elIndex:0;587;1255;0>
          <Place name offset data sheet/x/y/elIndex:0;0;0;0>
      <Location data block end>
    <EOP>
    <Place: 54>
      <Place gID:54>
      <Place name:aceto_acetyl_CoA>
      <Place comment:>
      <Place tokens:0>
      <Place colored:false>
      <Place colors:0;0;0;0;0;0>
      <Location data>
        <Place portal status:false>
        <Place locations:1>
          <Place location data sheet/x/y/elIndex:0;1500;1240;0>
          <Place name offset data sheet/x/y/elIndex:0;20;0;0>
      <Location data block end>
    <EOP>
    <Place: 55>
      <Place gID:55>
      <Place name:CoA>
      <Place comment:>
      <Place tokens:0>
      <Place colored:false>
      <Place colors:0;0;0;0;0;0>
      <Location data>
        <Place portal status:false>
        <Place locations:1>
          <Place location data sheet/x/y/elIndex:0;1620;1240;0>
          <Place name offset data sheet/x/y/elIndex:0;0;0;0>
      <Location data block end>
    <EOP>
    <Place: 56>
      <Place gID:56>
      <Place name:hormone_sensitive_lipase_HSL>
      <Place comment:>
      <Place tokens:0>
      <Place colored:false>
      <Place colors:0;0;0;0;0;0>
      <Location data>
        <Place portal status:false>
        <Place locations:1>
          <Place location data sheet/x/y/elIndex:0;2220;1240;0>
          <Place name offset data sheet/x/y/elIndex:0;20;0;0>
      <Location data block end>
    <EOP>
    <Place: 57>
      <Place gID:57>
      <Place name:hormone_sesnsitive_lipase_HSL_phosphorylated>
      <Place comment:>
      <Place tokens:0>
      <Place colored:false>
      <Place colors:0;0;0;0;0;0>
      <Location data>
        <Place portal status:false>
        <Place locations:1>
          <Place location data sheet/x/y/elIndex:0;2520;1240;0>
          <Place name offset data sheet/x/y/elIndex:0;20;0;0>
      <Location data block end>
    <EOP>
    <Place: 58>
      <Place gID:58>
      <Place name:free_cholesterol_in_endosome_in_intestinum>
      <Place comment:>
      <Place tokens:0>
      <Place colored:false>
      <Place colors:0;0;0;0;0;0>
      <Location data>
        <Place portal status:false>
        <Place locations:1>
          <Place location data sheet/x/y/elIndex:0;440;1360;0>
          <Place name offset data sheet/x/y/elIndex:0;0;0;0>
      <Location data block end>
    <EOP>
    <Place: 59>
      <Place gID:59>
      <Place name:HMG_CoA>
      <Place comment:>
      <Place tokens:0>
      <Place colored:false>
      <Place colors:0;0;0;0;0;0>
      <Location data>
        <Place portal status:false>
        <Place locations:1>
          <Place location data sheet/x/y/elIndex:0;1360;1360;0>
          <Place name offset data sheet/x/y/elIndex:0;20;0;0>
      <Location data block end>
    <EOP>
    <Place: 60>
      <Place gID:60>
      <Place name:HMG_CoA_synthase>
      <Place comment:>
      <Place tokens:0>
      <Place colored:false>
      <Place colors:0;0;0;0;0;0>
      <Location data>
        <Place portal status:false>
        <Place locations:1>
          <Place location data sheet/x/y/elIndex:0;1720;1360;0>
          <Place name offset data sheet/x/y/elIndex:0;0;0;0>
      <Location data block end>
    <EOP>
    <Place: 61>
      <Place gID:61>
      <Place name:free_fatty_acids_FFA_in_adipose_tissues>
      <Place comment:>
      <Place tokens:0>
      <Place colored:false>
      <Place colors:0;0;0;0;0;0>
      <Location data>
        <Place portal status:false>
        <Place locations:1>
          <Place location data sheet/x/y/elIndex:0;2360;1340;0>
          <Place name offset data sheet/x/y/elIndex:0;0;0;0>
      <Location data block end>
    <EOP>
    <Place: 62>
      <Place gID:62>
      <Place name:high_unestrified_cholesterol_pool_in_the_liver>
      <Place comment:>
      <Place tokens:0>
      <Place colored:false>
      <Place colors:0;0;0;0;0;0>
      <Location data>
        <Place portal status:true>
        <Place locations:2>
          <Place location data sheet/x/y/elIndex:0;860;2160;0>
          <Place name offset data sheet/x/y/elIndex:0;20;0;0>
          <Place location data sheet/x/y/elIndex:0;200;1480;1>
          <Place name offset data sheet/x/y/elIndex:0;0;0;1>
      <Location data block end>
    <EOP>
    <Place: 63>
      <Place gID:63>
      <Place name:hydrolase_of_cholestrol_esters>
      <Place comment:>
      <Place tokens:0>
      <Place colored:false>
      <Place colors:0;0;0;0;0;0>
      <Location data>
        <Place portal status:false>
        <Place locations:1>
          <Place location data sheet/x/y/elIndex:0;478;1529;0>
          <Place name offset data sheet/x/y/elIndex:0;20;0;0>
      <Location data block end>
    <EOP>
    <Place: 64>
      <Place gID:64>
      <Place name:NPC1L1>
      <Place comment:>
      <Place tokens:0>
      <Place colored:false>
      <Place colors:0;0;0;0;0;0>
      <Location data>
        <Place portal status:false>
        <Place locations:1>
          <Place location data sheet/x/y/elIndex:0;1000;1480;0>
          <Place name offset data sheet/x/y/elIndex:0;0;0;0>
      <Location data block end>
    <EOP>
    <Place: 65>
      <Place gID:65>
      <Place name:mevalonate>
      <Place comment:>
      <Place tokens:0>
      <Place colored:false>
      <Place colors:0;0;0;0;0;0>
      <Location data>
        <Place portal status:false>
        <Place locations:1>
          <Place location data sheet/x/y/elIndex:0;1580;1480;0>
          <Place name offset data sheet/x/y/elIndex:0;0;0;0>
      <Location data block end>
    <EOP>
    <Place: 66>
      <Place gID:66>
      <Place name:stored_TG>
      <Place comment:>
      <Place tokens:0>
      <Place colored:false>
      <Place colors:0;0;0;0;0;0>
      <Location data>
        <Place portal status:false>
        <Place locations:1>
          <Place location data sheet/x/y/elIndex:0;2360;1440;0>
          <Place name offset data sheet/x/y/elIndex:0;0;0;0>
      <Location data block end>
    <EOP>
    <Place: 67>
      <Place gID:67>
      <Place name:isopentenyl_PP>
      <Place comment:>
      <Place tokens:0>
      <Place colored:false>
      <Place colors:0;0;0;0;0;0>
      <Location data>
        <Place portal status:false>
        <Place locations:1>
          <Place location data sheet/x/y/elIndex:0;1800;1560;0>
          <Place name offset data sheet/x/y/elIndex:0;20;0;0>
      <Location data block end>
    <EOP>
    <Place: 68>
      <Place gID:68>
      <Place name:low_cholesterol_in_diet>
      <Place comment:>
      <Place tokens:0>
      <Place colored:false>
      <Place colors:0;0;0;0;0;0>
      <Location data>
        <Place portal status:false>
        <Place locations:1>
          <Place location data sheet/x/y/elIndex:0;1160;1620;0>
          <Place name offset data sheet/x/y/elIndex:0;0;0;0>
      <Location data block end>
    <EOP>
    <Place: 69>
      <Place gID:69>
      <Place name:geranyl_PP>
      <Place comment:>
      <Place tokens:0>
      <Place colored:false>
      <Place colors:0;0;0;0;0;0>
      <Location data>
        <Place portal status:false>
        <Place locations:1>
          <Place location data sheet/x/y/elIndex:0;1460;1640;0>
          <Place name offset data sheet/x/y/elIndex:0;0;0;0>
      <Location data block end>
    <EOP>
    <Place: 70>
      <Place gID:70>
      <Place name:high_free_cholesterol_pool_in_intestinum>
      <Place comment:>
      <Place tokens:0>
      <Place colored:false>
      <Place colors:0;0;0;0;0;0>
      <Location data>
        <Place portal status:true>
        <Place locations:2>
          <Place location data sheet/x/y/elIndex:0;680;1740;0>
          <Place name offset data sheet/x/y/elIndex:0;15;0;0>
          <Place location data sheet/x/y/elIndex:0;292;2266;1>
          <Place name offset data sheet/x/y/elIndex:0;0;0;1>
      <Location data block end>
    <EOP>
    <Place: 71>
      <Place gID:71>
      <Place name:apical_sodium_bile_acid_transporter_ASBT>
      <Place comment:>
      <Place tokens:0>
      <Place colored:false>
      <Place colors:0;0;0;0;0;0>
      <Location data>
        <Place portal status:false>
        <Place locations:1>
          <Place location data sheet/x/y/elIndex:0;1000;1740;0>
          <Place name offset data sheet/x/y/elIndex:0;0;0;0>
      <Location data block end>
    <EOP>
    <Place: 72>
      <Place gID:72>
      <Place name:squalene>
      <Place comment:>
      <Place tokens:0>
      <Place colored:false>
      <Place colors:0;0;0;0;0;0>
      <Location data>
        <Place portal status:false>
        <Place locations:1>
          <Place location data sheet/x/y/elIndex:0;1360;1740;0>
          <Place name offset data sheet/x/y/elIndex:0;20;0;0>
      <Location data block end>
    <EOP>
    <Place: 73>
      <Place gID:73>
      <Place name:farnesyl_PP>
      <Place comment:>
      <Place tokens:0>
      <Place colored:false>
      <Place colors:0;0;0;0;0;0>
      <Location data>
        <Place portal status:false>
        <Place locations:1>
          <Place location data sheet/x/y/elIndex:0;1800;1740;0>
          <Place name offset data sheet/x/y/elIndex:0;0;0;0>
      <Location data block end>
    <EOP>
    <Place: 74>
      <Place gID:74>
      <Place name:LCAT>
      <Place comment:>
      <Place tokens:0>
      <Place colored:false>
      <Place colors:0;0;0;0;0;0>
      <Location data>
        <Place portal status:true>
        <Place locations:2>
          <Place location data sheet/x/y/elIndex:0;720;2460;0>
          <Place name offset data sheet/x/y/elIndex:0;0;0;0>
          <Place location data sheet/x/y/elIndex:0;138;1893;1>
          <Place name offset data sheet/x/y/elIndex:0;0;0;1>
      <Location data block end>
    <EOP>
    <Place: 75>
      <Place gID:75>
      <Place name:ABCA1_cholesterol_efflux_regulatory_protein_CERP>
      <Place comment:>
      <Place tokens:0>
      <Place colored:false>
      <Place colors:0;0;0;0;0;0>
      <Location data>
        <Place portal status:true>
        <Place locations:2>
          <Place location data sheet/x/y/elIndex:0;111;2235;0>
          <Place name offset data sheet/x/y/elIndex:0;20;0;0>
          <Place location data sheet/x/y/elIndex:0;195;1819;1>
          <Place name offset data sheet/x/y/elIndex:0;0;0;1>
      <Location data block end>
    <EOP>
    <Place: 76>
      <Place gID:76>
      <Place name:oxidosqualene_2_3>
      <Place comment:>
      <Place tokens:0>
      <Place colored:false>
      <Place colors:0;0;0;0;0;0>
      <Location data>
        <Place portal status:false>
        <Place locations:1>
          <Place location data sheet/x/y/elIndex:0;1580;1860;0>
          <Place name offset data sheet/x/y/elIndex:0;0;0;0>
      <Location data block end>
    <EOP>
    <Place: 77>
      <Place gID:77>
      <Place name:HDL_cholesterol_nonCE>
      <Place comment:>
      <Place tokens:0>
      <Place colored:false>
      <Place colors:0;0;0;0;0;0>
      <Location data>
        <Place portal status:false>
        <Place locations:1>
          <Place location data sheet/x/y/elIndex:0;380;1960;0>
          <Place name offset data sheet/x/y/elIndex:0;0;0;0>
      <Location data block end>
    <EOP>
    <Place: 78>
      <Place gID:78>
      <Place name:lanosterol>
      <Place comment:>
      <Place tokens:0>
      <Place colored:false>
      <Place colors:0;0;0;0;0;0>
      <Location data>
        <Place portal status:false>
        <Place locations:1>
          <Place location data sheet/x/y/elIndex:0;1800;1960;0>
          <Place name offset data sheet/x/y/elIndex:0;0;0;0>
      <Location data block end>
    <EOP>
    <Place: 79>
      <Place gID:79>
      <Place name:cholesterol_from_enterocytes_and_peripheral_tissues_transported_to_the_blood>
      <Place comment:>
      <Place tokens:0>
      <Place colored:false>
      <Place colors:0;0;0;0;0;0>
      <Location data>
        <Place portal status:false>
        <Place locations:1>
          <Place location data sheet/x/y/elIndex:0;80;2060;0>
          <Place name offset data sheet/x/y/elIndex:0;0;0;0>
      <Location data block end>
    <EOP>
    <Place: 80>
      <Place gID:80>
      <Place name:enzymes_in_ER_membranes>
      <Place comment:>
      <Place tokens:2>
      <Place colored:false>
      <Place colors:2;0;0;0;0;0>
      <Location data>
        <Place portal status:false>
        <Place locations:1>
          <Place location data sheet/x/y/elIndex:0;1580;2060;0>
          <Place name offset data sheet/x/y/elIndex:0;0;0;0>
      <Location data block end>
    <EOP>
    <Place: 81>
      <Place gID:81>
      <Place name:ACAT_in_the_liver>
      <Place comment:>
      <Place tokens:0>
      <Place colored:false>
      <Place colors:0;0;0;0;0;0>
      <Location data>
        <Place portal status:false>
        <Place locations:1>
          <Place location data sheet/x/y/elIndex:0;1360;2160;0>
          <Place name offset data sheet/x/y/elIndex:0;0;0;0>
      <Location data block end>
    <EOP>
    <Place: 82>
      <Place gID:82>
      <Place name:bilary_cholesterol>
      <Place comment:>
      <Place tokens:0>
      <Place colored:false>
      <Place colors:0;0;0;0;0;0>
      <Location data>
        <Place portal status:false>
        <Place locations:1>
          <Place location data sheet/x/y/elIndex:0;448;2240;0>
          <Place name offset data sheet/x/y/elIndex:0;0;0;0>
      <Location data block end>
    <EOP>
    <Place: 83>
      <Place gID:83>
      <Place name:TG_synthesized_in_the_liver>
      <Place comment:>
      <Place tokens:0>
      <Place colored:false>
      <Place colors:0;0;0;0;0;0>
      <Location data>
        <Place portal status:false>
        <Place locations:1>
          <Place location data sheet/x/y/elIndex:0;1800;2380;0>
          <Place name offset data sheet/x/y/elIndex:0;0;0;0>
      <Location data block end>
    <EOP>
    <Place: 84>
      <Place gID:84>
      <Place name:nascent_HDL>
      <Place comment:>
      <Place tokens:0>
      <Place colored:false>
      <Place colors:0;0;0;0;0;0>
      <Location data>
        <Place portal status:false>
        <Place locations:1>
          <Place location data sheet/x/y/elIndex:0;400;2460;0>
          <Place name offset data sheet/x/y/elIndex:0;20;0;0>
      <Location data block end>
    <EOP>
    <Place: 85>
      <Place gID:85>
      <Place name:MTTP_APOB100_complex>
      <Place comment:>
      <Place tokens:0>
      <Place colored:false>
      <Place colors:0;0;0;0;0;0>
      <Location data>
        <Place portal status:false>
        <Place locations:1>
          <Place location data sheet/x/y/elIndex:0;1580;2460;0>
          <Place name offset data sheet/x/y/elIndex:0;0;0;0>
      <Location data block end>
    <EOP>
    <Place: 86>
      <Place gID:86>
      <Place name:APOB100>
      <Place comment:>
      <Place tokens:0>
      <Place colored:false>
      <Place colors:0;0;0;0;0;0>
      <Location data>
        <Place portal status:false>
        <Place locations:1>
          <Place location data sheet/x/y/elIndex:0;2040;2460;0>
          <Place name offset data sheet/x/y/elIndex:0;20;0;0>
      <Location data block end>
    <EOP>
    <Place: 87>
      <Place gID:87>
      <Place name:foamy_cells>
      <Place comment:>
      <Place tokens:0>
      <Place colored:false>
      <Place colors:0;0;0;0;0;0>
      <Location data>
        <Place portal status:false>
        <Place locations:1>
          <Place location data sheet/x/y/elIndex:0;78;2684;0>
          <Place name offset data sheet/x/y/elIndex:0;20;0;0>
      <Location data block end>
    <EOP>
    <Place: 88>
      <Place gID:88>
      <Place name:macrophages>
      <Place comment:>
      <Place tokens:0>
      <Place colored:false>
      <Place colors:0;0;0;0;0;0>
      <Location data>
        <Place portal status:false>
        <Place locations:1>
          <Place location data sheet/x/y/elIndex:0;287;2673;0>
          <Place name offset data sheet/x/y/elIndex:0;0;0;0>
      <Location data block end>
    <EOP>
    <Place: 89>
      <Place gID:89>
      <Place name:SRB1>
      <Place comment:>
      <Place tokens:0>
      <Place colored:false>
      <Place colors:0;0;0;0;0;0>
      <Location data>
        <Place portal status:false>
        <Place locations:1>
          <Place location data sheet/x/y/elIndex:0;1040;2560;0>
          <Place name offset data sheet/x/y/elIndex:0;0;0;0>
      <Location data block end>
    <EOP>
    <Place: 90>
      <Place gID:90>
      <Place name:small_dense_LDL>
      <Place comment:>
      <Place tokens:0>
      <Place colored:false>
      <Place colors:0;0;0;0;0;0>
      <Location data>
        <Place portal status:false>
        <Place locations:1>
          <Place location data sheet/x/y/elIndex:0;205;2807;0>
          <Place name offset data sheet/x/y/elIndex:0;0;0;0>
      <Location data block end>
    <EOP>
  <Places data block end>
  <Transitions: 122>
    <Transition: 0>
      <Transition gID:91>
      <Transition type:PN>
      <Transition name:ACAT_activation_in_the_intestinum>
      <Transition comment:>
      <Transition eft:0.0>
      <Transition lft:0.0>
      <Transition duration:0.0>
      <Transition TPN status:false>
      <Transition DPN status:false>
      <Transition function flag:false>
      <Transition colored:false>
      <Transition colors threshold:1;0;0;0;0;0>
      <Location data>
        <Transition portal status:false>
        <Transition locations:1>
          <Transition location data sheet/x/y/elIndex:0;200;60;0>
          <Transition name offset data sheet/x/y/elIndex:0;0;0;0>
      <Location data block end>
    <EOT>
    <Transition: 1>
      <Transition gID:92>
      <Transition type:PN>
      <Transition name:nascent_CM_synthesis_in_enterocytes>
      <Transition comment:>
      <Transition eft:0.0>
      <Transition lft:0.0>
      <Transition duration:0.0>
      <Transition TPN status:false>
      <Transition DPN status:false>
      <Transition function flag:false>
      <Transition colored:false>
      <Transition colors threshold:1;0;0;0;0;0>
      <Location data>
        <Transition portal status:false>
        <Transition locations:1>
          <Transition location data sheet/x/y/elIndex:0;740;60;0>
          <Transition name offset data sheet/x/y/elIndex:0;0;0;0>
      <Location data block end>
    <EOT>
    <Transition: 2>
      <Transition gID:93>
      <Transition type:PN>
      <Transition name:LKB1_activation>
      <Transition comment:>
      <Transition eft:0.0>
      <Transition lft:0.0>
      <Transition duration:0.0>
      <Transition TPN status:false>
      <Transition DPN status:false>
      <Transition function flag:false>
      <Transition colored:false>
      <Transition colors threshold:1;0;0;0;0;0>
      <Location data>
        <Transition portal status:false>
        <Transition locations:1>
          <Transition location data sheet/x/y/elIndex:0;1650;61;0>
          <Transition name offset data sheet/x/y/elIndex:0;10;0;0>
      <Location data block end>
    <EOT>
    <Transition: 3>
      <Transition gID:94>
      <Transition type:PN>
      <Transition name:processes_increasing_intracellular_calcium>
      <Transition comment:>
      <Transition eft:0.0>
      <Transition lft:0.0>
      <Transition duration:0.0>
      <Transition TPN status:false>
      <Transition DPN status:false>
      <Transition function flag:false>
      <Transition colored:false>
      <Transition colors threshold:1;0;0;0;0;0>
      <Location data>
        <Transition portal status:false>
        <Transition locations:1>
          <Transition location data sheet/x/y/elIndex:0;1879;47;0>
          <Transition name offset data sheet/x/y/elIndex:0;0;0;0>
      <Location data block end>
    <EOT>
    <Transition: 4>
      <Transition gID:95>
      <Transition type:PN>
      <Transition name:diet_and_hypertension>
      <Transition comment:>
      <Transition eft:0.0>
      <Transition lft:0.0>
      <Transition duration:0.0>
      <Transition TPN status:false>
      <Transition DPN status:false>
      <Transition function flag:false>
      <Transition colored:false>
      <Transition colors threshold:1;0;0;0;0;0>
      <Location data>
        <Transition portal status:false>
        <Transition locations:1>
          <Transition location data sheet/x/y/elIndex:0;200;160;0>
          <Transition name offset data sheet/x/y/elIndex:0;0;0;0>
      <Location data block end>
    <EOT>
    <Transition: 5>
      <Transition gID:96>
      <Transition type:PN>
      <Transition name:AMP_activated_protein_kinase_AMPK_phosphorylation>
      <Transition comment:>
      <Transition eft:0.0>
      <Transition lft:0.0>
      <Transition duration:0.0>
      <Transition TPN status:false>
      <Transition DPN status:false>
      <Transition function flag:false>
      <Transition colored:false>
      <Transition colors threshold:1;0;0;0;0;0>
      <Location data>
        <Transition portal status:false>
        <Transition locations:1>
          <Transition location data sheet/x/y/elIndex:0;2009;143;0>
          <Transition name offset data sheet/x/y/elIndex:0;0;0;0>
      <Location data block end>
    <EOT>
    <Transition: 6>
      <Transition gID:97>
      <Transition type:PN>
      <Transition name:processes_decreasing_phosphoprotein_phosphatase>
      <Transition comment:>
      <Transition eft:0.0>
      <Transition lft:0.0>
      <Transition duration:0.0>
      <Transition TPN status:false>
      <Transition DPN status:false>
      <Transition function flag:false>
      <Transition colored:false>
      <Transition colors threshold:1;0;0;0;0;0>
      <Location data>
        <Transition portal status:false>
        <Transition locations:1>
          <Transition location data sheet/x/y/elIndex:0;2456;73;0>
          <Transition name offset data sheet/x/y/elIndex:0;0;0;0>
      <Location data block end>
    <EOT>
    <Transition: 7>
      <Transition gID:98>
      <Transition type:PN>
      <Transition name:exchanging_HDL_components_in_blood>
      <Transition comment:>
      <Transition eft:0.0>
      <Transition lft:0.0>
      <Transition duration:0.0>
      <Transition TPN status:false>
      <Transition DPN status:false>
      <Transition function flag:false>
      <Transition colored:false>
      <Transition colors threshold:1;0;0;0;0;0>
      <Location data>
        <Transition portal status:false>
        <Transition locations:1>
          <Transition location data sheet/x/y/elIndex:0;200;280;0>
          <Transition name offset data sheet/x/y/elIndex:0;10;0;0>
      <Location data block end>
    <EOT>
    <Transition: 8>
      <Transition gID:99>
      <Transition type:PN>
      <Transition name:nascent_CM_exchange_components_with_HDL>
      <Transition comment:>
      <Transition eft:0.0>
      <Transition lft:0.0>
      <Transition duration:0.0>
      <Transition TPN status:false>
      <Transition DPN status:false>
      <Transition function flag:false>
      <Transition colored:false>
      <Transition colors threshold:1;0;0;0;0;0>
      <Location data>
        <Transition portal status:false>
        <Transition locations:1>
          <Transition location data sheet/x/y/elIndex:0;621;246;0>
          <Transition name offset data sheet/x/y/elIndex:0;10;0;0>
      <Location data block end>
    <EOT>
    <Transition: 9>
      <Transition gID:100>
      <Transition type:PN>
      <Transition name:transport_mainly_TG_within_nascent_chylomicrons_from_the_intestinum_to_the_blood>
      <Transition comment:>
      <Transition eft:0.0>
      <Transition lft:0.0>
      <Transition duration:0.0>
      <Transition TPN status:false>
      <Transition DPN status:false>
      <Transition function flag:false>
      <Transition colored:false>
      <Transition colors threshold:1;0;0;0;0;0>
      <Location data>
        <Transition portal status:false>
        <Transition locations:1>
          <Transition location data sheet/x/y/elIndex:0;925;302;0>
          <Transition name offset data sheet/x/y/elIndex:0;0;0;0>
      <Location data block end>
    <EOT>
    <Transition: 10>
      <Transition gID:101>
      <Transition type:PN>
      <Transition name:carboxylation_cataysed_by_acetyl_CoA_carboxylase_ACC>
      <Transition comment:>
      <Transition eft:0.0>
      <Transition lft:0.0>
      <Transition duration:0.0>
      <Transition TPN status:false>
      <Transition DPN status:false>
      <Transition function flag:false>
      <Transition colored:false>
      <Transition colors threshold:1;0;0;0;0;0>
      <Location data>
        <Transition portal status:false>
        <Transition locations:1>
          <Transition location data sheet/x/y/elIndex:0;1318;345;0>
          <Transition name offset data sheet/x/y/elIndex:0;-20;0;0>
      <Location data block end>
    <EOT>
    <Transition: 11>
      <Transition gID:102>
      <Transition type:PN>
      <Transition name:decarboxylation>
      <Transition comment:>
      <Transition eft:0.0>
      <Transition lft:0.0>
      <Transition duration:0.0>
      <Transition TPN status:false>
      <Transition DPN status:false>
      <Transition function flag:false>
      <Transition colored:false>
      <Transition colors threshold:1;0;0;0;0;0>
      <Location data>
        <Transition portal status:false>
        <Transition locations:1>
          <Transition location data sheet/x/y/elIndex:0;1421;317;0>
          <Transition name offset data sheet/x/y/elIndex:0;20;0;0>
      <Location data block end>
    <EOT>
    <Transition: 12>
      <Transition gID:103>
      <Transition type:PN>
      <Transition name:processes_increasing_AMP_activated_protein_kinase_0H_AMPK_inactive>
      <Transition comment:>
      <Transition eft:0.0>
      <Transition lft:0.0>
      <Transition duration:0.0>
      <Transition TPN status:false>
      <Transition DPN status:false>
      <Transition function flag:false>
      <Transition colored:false>
      <Transition colors threshold:1;0;0;0;0;0>
      <Location data>
        <Transition portal status:false>
        <Transition locations:1>
          <Transition location data sheet/x/y/elIndex:0;1653;263;0>
          <Transition name offset data sheet/x/y/elIndex:0;0;0;0>
      <Location data block end>
    <EOT>
    <Transition: 13>
      <Transition gID:104>
      <Transition type:PN>
      <Transition name:processes_decreasing_HMGCoA_reductase_phosphatase_activity>
      <Transition comment:>
      <Transition eft:0.0>
      <Transition lft:0.0>
      <Transition duration:0.0>
      <Transition TPN status:false>
      <Transition DPN status:false>
      <Transition function flag:false>
      <Transition colored:false>
      <Transition colors threshold:1;0;0;0;0;0>
      <Location data>
        <Transition portal status:false>
        <Transition locations:1>
          <Transition location data sheet/x/y/elIndex:0;2250;258;0>
          <Transition name offset data sheet/x/y/elIndex:0;0;0;0>
      <Location data block end>
    <EOT>
    <Transition: 14>
      <Transition gID:105>
      <Transition type:PN>
      <Transition name:HDL_synthesis_in_the_Liver>
      <Transition comment:>
      <Transition eft:0.0>
      <Transition lft:0.0>
      <Transition duration:0.0>
      <Transition TPN status:false>
      <Transition DPN status:false>
      <Transition function flag:false>
      <Transition colored:false>
      <Transition colors threshold:1;0;0;0;0;0>
      <Location data>
        <Transition portal status:false>
        <Transition locations:1>
          <Transition location data sheet/x/y/elIndex:0;80;400;0>
          <Transition name offset data sheet/x/y/elIndex:0;10;0;0>
      <Location data block end>
    <EOT>
    <Transition: 15>
      <Transition gID:106>
      <Transition type:PN>
      <Transition name:LPL_activation>
      <Transition comment:>
      <Transition eft:0.0>
      <Transition lft:0.0>
      <Transition duration:0.0>
      <Transition TPN status:false>
      <Transition DPN status:false>
      <Transition function flag:false>
      <Transition colored:false>
      <Transition colors threshold:1;0;0;0;0;0>
      <Location data>
        <Transition portal status:false>
        <Transition locations:1>
          <Transition location data sheet/x/y/elIndex:0;380;400;0>
          <Transition name offset data sheet/x/y/elIndex:0;0;0;0>
      <Location data block end>
    <EOT>
    <Transition: 16>
      <Transition gID:107>
      <Transition type:PN>
      <Transition name:malonyl_CoA_decarboxylase_MCD_activation>
      <Transition comment:>
      <Transition eft:0.0>
      <Transition lft:0.0>
      <Transition duration:0.0>
      <Transition TPN status:false>
      <Transition DPN status:false>
      <Transition function flag:false>
      <Transition colored:false>
      <Transition colors threshold:1;0;0;0;0;0>
      <Location data>
        <Transition portal status:false>
        <Transition locations:1>
          <Transition location data sheet/x/y/elIndex:0;1552;440;0>
          <Transition name offset data sheet/x/y/elIndex:0;0;0;0>
      <Location data block end>
    <EOT>
    <Transition: 17>
      <Transition gID:108>
      <Transition type:PN>
      <Transition name:dephosporylation_by_protein_phosphatase_2C>
      <Transition comment:>
      <Transition eft:0.0>
      <Transition lft:0.0>
      <Transition duration:0.0>
      <Transition TPN status:false>
      <Transition DPN status:false>
      <Transition function flag:false>
      <Transition colored:false>
      <Transition colors threshold:1;0;0;0;0;0>
      <Location data>
        <Transition portal status:false>
        <Transition locations:1>
          <Transition location data sheet/x/y/elIndex:0;1840;380;0>
          <Transition name offset data sheet/x/y/elIndex:0;0;0;0>
      <Location data block end>
    <EOT>
    <Transition: 18>
      <Transition gID:109>
      <Transition type:PN>
      <Transition name:HMG_CoA_reductase_inactivation_by_phosphorylation>
      <Transition comment:>
      <Transition eft:0.0>
      <Transition lft:0.0>
      <Transition duration:0.0>
      <Transition TPN status:false>
      <Transition DPN status:false>
      <Transition function flag:false>
      <Transition colored:false>
      <Transition colors threshold:1;0;0;0;0;0>
      <Location data>
        <Transition portal status:false>
        <Transition locations:1>
          <Transition location data sheet/x/y/elIndex:0;2520;380;0>
          <Transition name offset data sheet/x/y/elIndex:0;20;0;0>
      <Location data block end>
    <EOT>
    <Transition: 19>
      <Transition gID:110>
      <Transition type:PN>
      <Transition name:APOC2_returned_to_HDL_cholesterol>
      <Transition comment:>
      <Transition eft:0.0>
      <Transition lft:0.0>
      <Transition duration:0.0>
      <Transition TPN status:false>
      <Transition DPN status:false>
      <Transition function flag:false>
      <Transition colored:false>
      <Transition colors threshold:1;0;0;0;0;0>
      <Location data>
        <Transition portal status:false>
        <Transition locations:1>
          <Transition location data sheet/x/y/elIndex:0;200;500;0>
          <Transition name offset data sheet/x/y/elIndex:0;0;0;0>
      <Location data block end>
    <EOT>
    <Transition: 20>
      <Transition gID:111>
      <Transition type:PN>
      <Transition name:TG_distribution_from_CM>
      <Transition comment:>
      <Transition eft:0.0>
      <Transition lft:0.0>
      <Transition duration:0.0>
      <Transition TPN status:false>
      <Transition DPN status:false>
      <Transition function flag:false>
      <Transition colored:false>
      <Transition colors threshold:1;0;0;0;0;0>
      <Location data>
        <Transition portal status:false>
        <Transition locations:1>
          <Transition location data sheet/x/y/elIndex:0;642;476;0>
          <Transition name offset data sheet/x/y/elIndex:0;18;0;0>
      <Location data block end>
    <EOT>
    <Transition: 21>
      <Transition gID:112>
      <Transition type:PN>
      <Transition name:FFA_absorption_in_enterocyte>
      <Transition comment:>
      <Transition eft:0.0>
      <Transition lft:0.0>
      <Transition duration:0.0>
      <Transition TPN status:false>
      <Transition DPN status:false>
      <Transition function flag:false>
      <Transition colored:false>
      <Transition colors threshold:1;0;0;0;0;0>
      <Location data>
        <Transition portal status:false>
        <Transition locations:1>
          <Transition location data sheet/x/y/elIndex:0;1000;500;0>
          <Transition name offset data sheet/x/y/elIndex:0;20;0;0>
      <Location data block end>
    <EOT>
    <Transition: 22>
      <Transition gID:113>
      <Transition type:PN>
      <Transition name:dephosphorylation_of_ACC_and_its_activation>
      <Transition comment:>
      <Transition eft:0.0>
      <Transition lft:0.0>
      <Transition duration:0.0>
      <Transition TPN status:false>
      <Transition DPN status:false>
      <Transition function flag:false>
      <Transition colored:false>
      <Transition colors threshold:1;0;0;0;0;0>
      <Location data>
        <Transition portal status:false>
        <Transition locations:1>
          <Transition location data sheet/x/y/elIndex:0;1720;500;0>
          <Transition name offset data sheet/x/y/elIndex:0;20;0;0>
      <Location data block end>
    <EOT>
    <Transition: 23>
      <Transition gID:114>
      <Transition type:PN>
      <Transition name:protein_phosphatase_activation>
      <Transition comment:>
      <Transition eft:0.0>
      <Transition lft:0.0>
      <Transition duration:0.0>
      <Transition TPN status:false>
      <Transition DPN status:false>
      <Transition function flag:false>
      <Transition colored:false>
      <Transition colors threshold:1;0;0;0;0;0>
      <Location data>
        <Transition portal status:false>
        <Transition locations:1>
          <Transition location data sheet/x/y/elIndex:0;2080;420;0>
          <Transition name offset data sheet/x/y/elIndex:0;20;0;0>
      <Location data block end>
    <EOT>
    <Transition: 24>
      <Transition gID:115>
      <Transition type:PN>
      <Transition name:dephosphorylation>
      <Transition comment:>
      <Transition eft:0.0>
      <Transition lft:0.0>
      <Transition duration:0.0>
      <Transition TPN status:false>
      <Transition DPN status:false>
      <Transition function flag:false>
      <Transition colored:false>
      <Transition colors threshold:1;0;0;0;0;0>
      <Location data>
        <Transition portal status:false>
        <Transition locations:1>
          <Transition location data sheet/x/y/elIndex:0;2254;512;0>
          <Transition name offset data sheet/x/y/elIndex:0;20;0;0>
      <Location data block end>
    <EOT>
    <Transition: 25>
      <Transition gID:116>
      <Transition type:PN>
      <Transition name:LIPC_activation>
      <Transition comment:>
      <Transition eft:0.0>
      <Transition lft:0.0>
      <Transition duration:0.0>
      <Transition TPN status:false>
      <Transition DPN status:false>
      <Transition function flag:false>
      <Transition colored:false>
      <Transition colors threshold:1;0;0;0;0;0>
      <Location data>
        <Transition portal status:false>
        <Transition locations:1>
          <Transition location data sheet/x/y/elIndex:0;80;600;0>
          <Transition name offset data sheet/x/y/elIndex:0;0;0;0>
      <Location data block end>
    <EOT>
    <Transition: 26>
      <Transition gID:117>
      <Transition type:PN>
      <Transition name:FA_synthesis_in_the_liver>
      <Transition comment:>
      <Transition eft:0.0>
      <Transition lft:0.0>
      <Transition duration:0.0>
      <Transition TPN status:false>
      <Transition DPN status:false>
      <Transition function flag:false>
      <Transition colored:false>
      <Transition colors threshold:1;0;0;0;0;0>
      <Location data>
        <Transition portal status:false>
        <Transition locations:1>
          <Transition location data sheet/x/y/elIndex:0;1600;600;0>
          <Transition name offset data sheet/x/y/elIndex:0;-4;0;0>
      <Location data block end>
    <EOT>
    <Transition: 27>
      <Transition gID:118>
      <Transition type:PN>
      <Transition name:decreased_PKA_activation>
      <Transition comment:>
      <Transition eft:0.0>
      <Transition lft:0.0>
      <Transition duration:0.0>
      <Transition TPN status:false>
      <Transition DPN status:false>
      <Transition function flag:false>
      <Transition colored:false>
      <Transition colors threshold:1;0;0;0;0;0>
      <Location data>
        <Transition portal status:false>
        <Transition locations:1>
          <Transition location data sheet/x/y/elIndex:0;1900;600;0>
          <Transition name offset data sheet/x/y/elIndex:0;0;0;0>
      <Location data block end>
    <EOT>
    <Transition: 28>
      <Transition gID:119>
      <Transition type:PN>
      <Transition name:HMGCoA_reductase_activation>
      <Transition comment:>
      <Transition eft:0.0>
      <Transition lft:0.0>
      <Transition duration:0.0>
      <Transition TPN status:false>
      <Transition DPN status:false>
      <Transition function flag:false>
      <Transition colored:false>
      <Transition colors threshold:1;0;0;0;0;0>
      <Location data>
        <Transition portal status:false>
        <Transition locations:1>
          <Transition location data sheet/x/y/elIndex:0;2080;600;0>
          <Transition name offset data sheet/x/y/elIndex:0;0;0;0>
      <Location data block end>
    <EOT>
    <Transition: 29>
      <Transition gID:120>
      <Transition type:PN>
      <Transition name:reaction_catalysed_by_HMGCoA_reductase_phosphatase>
      <Transition comment:>
      <Transition eft:0.0>
      <Transition lft:0.0>
      <Transition duration:0.0>
      <Transition TPN status:false>
      <Transition DPN status:false>
      <Transition function flag:false>
      <Transition colored:false>
      <Transition colors threshold:1;0;0;0;0;0>
      <Location data>
        <Transition portal status:false>
        <Transition locations:1>
          <Transition location data sheet/x/y/elIndex:0;2520;600;0>
          <Transition name offset data sheet/x/y/elIndex:0;20;0;0>
      <Location data block end>
    <EOT>
    <Transition: 30>
      <Transition gID:121>
      <Transition type:PN>
      <Transition name:conversion_into_LDL>
      <Transition comment:>
      <Transition eft:0.0>
      <Transition lft:0.0>
      <Transition duration:0.0>
      <Transition TPN status:false>
      <Transition DPN status:false>
      <Transition function flag:false>
      <Transition colored:false>
      <Transition colors threshold:1;0;0;0;0;0>
      <Location data>
        <Transition portal status:false>
        <Transition locations:1>
          <Transition location data sheet/x/y/elIndex:0;300;700;0>
          <Transition name offset data sheet/x/y/elIndex:0;20;0;0>
      <Location data block end>
    <EOT>
    <Transition: 31>
      <Transition gID:122>
      <Transition type:PN>
      <Transition name:LDLR_synthesis>
      <Transition comment:>
      <Transition eft:0.0>
      <Transition lft:0.0>
      <Transition duration:0.0>
      <Transition TPN status:false>
      <Transition DPN status:false>
      <Transition function flag:false>
      <Transition colored:false>
      <Transition colors threshold:1;0;0;0;0;0>
      <Location data>
        <Transition portal status:false>
        <Transition locations:1>
          <Transition location data sheet/x/y/elIndex:0;800;700;0>
          <Transition name offset data sheet/x/y/elIndex:0;20;0;0>
      <Location data block end>
    <EOT>
    <Transition: 32>
      <Transition gID:123>
      <Transition type:PN>
      <Transition name:binding_with_glycerol_albumins>
      <Transition comment:>
      <Transition eft:0.0>
      <Transition lft:0.0>
      <Transition duration:0.0>
      <Transition TPN status:false>
      <Transition DPN status:false>
      <Transition function flag:false>
      <Transition colored:false>
      <Transition colors threshold:1;0;0;0;0;0>
      <Location data>
        <Transition portal status:false>
        <Transition locations:1>
          <Transition location data sheet/x/y/elIndex:0;1000;700;0>
          <Transition name offset data sheet/x/y/elIndex:0;0;0;0>
      <Location data block end>
    <EOT>
    <Transition: 33>
      <Transition gID:124>
      <Transition type:PN>
      <Transition name:processess_decreasing_cAMP>
      <Transition comment:>
      <Transition eft:0.0>
      <Transition lft:0.0>
      <Transition duration:0.0>
      <Transition TPN status:false>
      <Transition DPN status:false>
      <Transition function flag:false>
      <Transition colored:false>
      <Transition colors threshold:1;0;0;0;0;0>
      <Location data>
        <Transition portal status:false>
        <Transition locations:1>
          <Transition location data sheet/x/y/elIndex:0;1840;700;0>
          <Transition name offset data sheet/x/y/elIndex:0;20;0;0>
      <Location data block end>
    <EOT>
    <Transition: 34>
      <Transition gID:125>
      <Transition type:PN>
      <Transition name:PPI_1_OH_activation>
      <Transition comment:>
      <Transition eft:0.0>
      <Transition lft:0.0>
      <Transition duration:0.0>
      <Transition TPN status:false>
      <Transition DPN status:false>
      <Transition function flag:false>
      <Transition colored:false>
      <Transition colors threshold:1;0;0;0;0;0>
      <Location data>
        <Transition portal status:false>
        <Transition locations:1>
          <Transition location data sheet/x/y/elIndex:0;2100;700;0>
          <Transition name offset data sheet/x/y/elIndex:0;0;0;0>
      <Location data block end>
    <EOT>
    <Transition: 35>
      <Transition gID:126>
      <Transition type:PN>
      <Transition name:HMGCoA_reductase_phosphatase_activation>
      <Transition comment:>
      <Transition eft:0.0>
      <Transition lft:0.0>
      <Transition duration:0.0>
      <Transition TPN status:false>
      <Transition DPN status:false>
      <Transition function flag:false>
      <Transition colored:false>
      <Transition colors threshold:1;0;0;0;0;0>
      <Location data>
        <Transition portal status:false>
        <Transition locations:1>
          <Transition location data sheet/x/y/elIndex:0;2360;700;0>
          <Transition name offset data sheet/x/y/elIndex:0;0;0;0>
      <Location data block end>
    <EOT>
    <Transition: 36>
      <Transition gID:127>
      <Transition type:PN>
      <Transition name:conversion_VLDL_into_IDL_TG_hydrolysis>
      <Transition comment:>
      <Transition eft:0.0>
      <Transition lft:0.0>
      <Transition duration:0.0>
      <Transition TPN status:false>
      <Transition DPN status:false>
      <Transition function flag:false>
      <Transition colored:false>
      <Transition colors threshold:1;0;0;0;0;0>
      <Location data>
        <Transition portal status:false>
        <Transition locations:1>
          <Transition location data sheet/x/y/elIndex:0;117;810;0>
          <Transition name offset data sheet/x/y/elIndex:0;16;0;0>
      <Location data block end>
    <EOT>
    <Transition: 37>
      <Transition gID:128>
      <Transition type:PN>
      <Transition name:CM_endocytosis_in_the_liver>
      <Transition comment:>
      <Transition eft:0.0>
      <Transition lft:0.0>
      <Transition duration:0.0>
      <Transition TPN status:false>
      <Transition DPN status:false>
      <Transition function flag:false>
      <Transition colored:false>
      <Transition colors threshold:1;0;0;0;0;0>
      <Location data>
        <Transition portal status:false>
        <Transition locations:1>
          <Transition location data sheet/x/y/elIndex:0;653;775;0>
          <Transition name offset data sheet/x/y/elIndex:0;20;0;0>
      <Location data block end>
    <EOT>
    <Transition: 38>
      <Transition gID:129>
      <Transition type:PN>
      <Transition name:hormonal_processes_increasing_cAMP>
      <Transition comment:>
      <Transition eft:0.0>
      <Transition lft:0.0>
      <Transition duration:0.0>
      <Transition TPN status:false>
      <Transition DPN status:false>
      <Transition function flag:false>
      <Transition colored:false>
      <Transition colors threshold:1;0;0;0;0;0>
      <Location data>
        <Transition portal status:false>
        <Transition locations:1>
          <Transition location data sheet/x/y/elIndex:0;2020;840;0>
          <Transition name offset data sheet/x/y/elIndex:0;0;0;0>
      <Location data block end>
    <EOT>
    <Transition: 39>
      <Transition gID:130>
      <Transition type:PN>
      <Transition name:reaction_catalysed_by_phosphoprotein_phosphatase>
      <Transition comment:>
      <Transition eft:0.0>
      <Transition lft:0.0>
      <Transition duration:0.0>
      <Transition TPN status:false>
      <Transition DPN status:false>
      <Transition function flag:false>
      <Transition colored:false>
      <Transition colors threshold:1;0;0;0;0;0>
      <Location data>
        <Transition portal status:false>
        <Transition locations:1>
          <Transition location data sheet/x/y/elIndex:0;2333;868;0>
          <Transition name offset data sheet/x/y/elIndex:0;-10;0;0>
      <Location data block end>
    <EOT>
    <Transition: 40>
      <Transition gID:131>
      <Transition type:PN>
      <Transition name:pancreatic_synthesis>
      <Transition comment:>
      <Transition eft:0.0>
      <Transition lft:0.0>
      <Transition duration:0.0>
      <Transition TPN status:false>
      <Transition DPN status:false>
      <Transition function flag:false>
      <Transition colored:false>
      <Transition colors threshold:1;0;0;0;0;0>
      <Location data>
        <Transition portal status:false>
        <Transition locations:1>
          <Transition location data sheet/x/y/elIndex:0;124;922;0>
          <Transition name offset data sheet/x/y/elIndex:0;0;0;0>
      <Location data block end>
    <EOT>
    <Transition: 41>
      <Transition gID:132>
      <Transition type:PN>
      <Transition name:binding_LDL_and_LDLR>
      <Transition comment:>
      <Transition eft:0.0>
      <Transition lft:0.0>
      <Transition duration:0.0>
      <Transition TPN status:false>
      <Transition DPN status:false>
      <Transition function flag:false>
      <Transition colored:false>
      <Transition colors threshold:1;0;0;0;0;0>
      <Location data>
        <Transition portal status:false>
        <Transition locations:1>
          <Transition location data sheet/x/y/elIndex:0;420;884;0>
          <Transition name offset data sheet/x/y/elIndex:0;20;0;0>
      <Location data block end>
    <EOT>
    <Transition: 42>
      <Transition gID:133>
      <Transition type:PN>
      <Transition name:LDLR_expression_on_cell_membrane>
      <Transition comment:>
      <Transition eft:0.0>
      <Transition lft:0.0>
      <Transition duration:0.0>
      <Transition TPN status:false>
      <Transition DPN status:false>
      <Transition function flag:false>
      <Transition colored:false>
      <Transition colors threshold:1;0;0;0;0;0>
      <Location data>
        <Transition portal status:false>
        <Transition locations:1>
          <Transition location data sheet/x/y/elIndex:0;797;868;0>
          <Transition name offset data sheet/x/y/elIndex:0;0;0;0>
      <Location data block end>
    <EOT>
    <Transition: 43>
      <Transition gID:134>
      <Transition type:PN>
      <Transition name:increasing_activity_by_SREBP2>
      <Transition comment:>
      <Transition eft:0.0>
      <Transition lft:0.0>
      <Transition duration:0.0>
      <Transition TPN status:false>
      <Transition DPN status:false>
      <Transition function flag:false>
      <Transition colored:false>
      <Transition colors threshold:1;0;0;0;0;0>
      <Location data>
        <Transition portal status:false>
        <Transition locations:1>
          <Transition location data sheet/x/y/elIndex:0;1053;873;0>
          <Transition name offset data sheet/x/y/elIndex:0;20;0;0>
      <Location data block end>
    <EOT>
    <Transition: 44>
      <Transition gID:135>
      <Transition type:PN>
      <Transition name:beta_oxidation>
      <Transition comment:>
      <Transition eft:0.0>
      <Transition lft:0.0>
      <Transition duration:0.0>
      <Transition TPN status:false>
      <Transition DPN status:false>
      <Transition function flag:false>
      <Transition colored:false>
      <Transition colors threshold:1;0;0;0;0;0>
      <Location data>
        <Transition portal status:false>
        <Transition locations:1>
          <Transition location data sheet/x/y/elIndex:0;1620;960;0>
          <Transition name offset data sheet/x/y/elIndex:0;20;0;0>
      <Location data block end>
    <EOT>
    <Transition: 45>
      <Transition gID:136>
      <Transition type:PN>
      <Transition name:increased_PKA_activation>
      <Transition comment:>
      <Transition eft:0.0>
      <Transition lft:0.0>
      <Transition duration:0.0>
      <Transition TPN status:false>
      <Transition DPN status:false>
      <Transition function flag:false>
      <Transition colored:false>
      <Transition colors threshold:1;0;0;0;0;0>
      <Location data>
        <Transition portal status:false>
        <Transition locations:1>
          <Transition location data sheet/x/y/elIndex:0;2020;960;0>
          <Transition name offset data sheet/x/y/elIndex:0;0;0;0>
      <Location data block end>
    <EOT>
    <Transition: 46>
      <Transition gID:137>
      <Transition type:PN>
      <Transition name:phosphoprotein_phosphatase_activation>
      <Transition comment:>
      <Transition eft:0.0>
      <Transition lft:0.0>
      <Transition duration:0.0>
      <Transition TPN status:false>
      <Transition DPN status:false>
      <Transition function flag:false>
      <Transition colored:false>
      <Transition colors threshold:1;0;0;0;0;0>
      <Location data>
        <Transition portal status:false>
        <Transition locations:1>
          <Transition location data sheet/x/y/elIndex:0;2520;960;0>
          <Transition name offset data sheet/x/y/elIndex:0;0;0;0>
      <Location data block end>
    <EOT>
    <Transition: 47>
      <Transition gID:138>
      <Transition type:PN>
      <Transition name:CE_transfer_from_LDL>
      <Transition comment:>
      <Transition eft:0.0>
      <Transition lft:0.0>
      <Transition duration:0.0>
      <Transition TPN status:false>
      <Transition DPN status:false>
      <Transition function flag:false>
      <Transition colored:false>
      <Transition colors threshold:1;0;0;0;0;0>
      <Location data>
        <Transition portal status:false>
        <Transition locations:1>
          <Transition location data sheet/x/y/elIndex:0;268;993;0>
          <Transition name offset data sheet/x/y/elIndex:0;20;0;0>
      <Location data block end>
    <EOT>
    <Transition: 48>
      <Transition gID:139>
      <Transition type:PN>
      <Transition name:endocytosis_via_RME>
      <Transition comment:>
      <Transition eft:0.0>
      <Transition lft:0.0>
      <Transition duration:0.0>
      <Transition TPN status:false>
      <Transition DPN status:false>
      <Transition function flag:false>
      <Transition colored:false>
      <Transition colors threshold:1;0;0;0;0;0>
      <Location data>
        <Transition portal status:false>
        <Transition locations:1>
          <Transition location data sheet/x/y/elIndex:0;503;995;0>
          <Transition name offset data sheet/x/y/elIndex:0;0;0;0>
      <Location data block end>
    <EOT>
    <Transition: 49>
      <Transition gID:140>
      <Transition type:PN>
      <Transition name:receptor_being_returned_stimalated_by_lower_pH>
      <Transition comment:>
      <Transition eft:0.0>
      <Transition lft:0.0>
      <Transition duration:0.0>
      <Transition TPN status:false>
      <Transition DPN status:false>
      <Transition function flag:false>
      <Transition colored:false>
      <Transition colors threshold:1;0;0;0;0;0>
      <Location data>
        <Transition portal status:false>
        <Transition locations:1>
          <Transition location data sheet/x/y/elIndex:0;699;977;0>
          <Transition name offset data sheet/x/y/elIndex:0;20;0;0>
      <Location data block end>
    <EOT>
    <Transition: 50>
      <Transition gID:141>
      <Transition type:PN>
      <Transition name:processess_lowering_free_cholesterol_pool_in_intestinum_and_in_the_peripheral_tissues>
      <Transition comment:>
      <Transition eft:0.0>
      <Transition lft:0.0>
      <Transition duration:0.0>
      <Transition TPN status:false>
      <Transition DPN status:false>
      <Transition function flag:false>
      <Transition colored:false>
      <Transition colors threshold:1;0;0;0;0;0>
      <Location data>
        <Transition portal status:false>
        <Transition locations:1>
          <Transition location data sheet/x/y/elIndex:0;920;1020;0>
          <Transition name offset data sheet/x/y/elIndex:0;0;0;0>
      <Location data block end>
    <EOT>
    <Transition: 51>
      <Transition gID:142>
      <Transition type:PN>
      <Transition name:acetyl_CoA_synthesis_from_glucose_in_the_liver>
      <Transition comment:>
      <Transition eft:0.0>
      <Transition lft:0.0>
      <Transition duration:0.0>
      <Transition TPN status:false>
      <Transition DPN status:false>
      <Transition function flag:false>
      <Transition colored:false>
      <Transition colors threshold:1;0;0;0;0;0>
      <Location data>
        <Transition portal status:false>
        <Transition locations:1>
          <Transition location data sheet/x/y/elIndex:0;1137;991;0>
          <Transition name offset data sheet/x/y/elIndex:0;0;0;0>
      <Location data block end>
    <EOT>
    <Transition: 52>
      <Transition gID:143>
      <Transition type:PN>
      <Transition name:thiolase_activation>
      <Transition comment:>
      <Transition eft:0.0>
      <Transition lft:0.0>
      <Transition duration:0.0>
      <Transition TPN status:false>
      <Transition DPN status:false>
      <Transition function flag:false>
      <Transition colored:false>
      <Transition colors threshold:1;0;0;0;0;0>
      <Location data>
        <Transition portal status:false>
        <Transition locations:1>
          <Transition location data sheet/x/y/elIndex:0;1400;1020;0>
          <Transition name offset data sheet/x/y/elIndex:0;0;0;0>
      <Location data block end>
    <EOT>
    <Transition: 53>
      <Transition gID:144>
      <Transition type:PN>
      <Transition name:internalized_from_blood_by_the_liver>
      <Transition comment:>
      <Transition eft:0.0>
      <Transition lft:0.0>
      <Transition duration:0.0>
      <Transition TPN status:false>
      <Transition DPN status:false>
      <Transition function flag:false>
      <Transition colored:false>
      <Transition colors threshold:1;0;0;0;0;0>
      <Location data>
        <Transition portal status:false>
        <Transition locations:1>
          <Transition location data sheet/x/y/elIndex:0;2020;1040;0>
          <Transition name offset data sheet/x/y/elIndex:0;-10;0;0>
      <Location data block end>
    <EOT>
    <Transition: 54>
      <Transition gID:145>
      <Transition type:PN>
      <Transition name:CE_transfer_from_HDL2>
      <Transition comment:>
      <Transition eft:0.0>
      <Transition lft:0.0>
      <Transition duration:0.0>
      <Transition TPN status:false>
      <Transition DPN status:false>
      <Transition function flag:false>
      <Transition colored:false>
      <Transition colors threshold:1;0;0;0;0;0>
      <Location data>
        <Transition portal status:false>
        <Transition locations:1>
          <Transition location data sheet/x/y/elIndex:0;80;1120;0>
          <Transition name offset data sheet/x/y/elIndex:0;0;0;0>
      <Location data block end>
    <EOT>
    <Transition: 55>
      <Transition gID:146>
      <Transition type:PN>
      <Transition name:reaction_catalysed_by_thiolase>
      <Transition comment:>
      <Transition eft:0.0>
      <Transition lft:0.0>
      <Transition duration:0.0>
      <Transition TPN status:false>
      <Transition DPN status:false>
      <Transition function flag:false>
      <Transition colored:false>
      <Transition colors threshold:1;0;0;0;0;0>
      <Location data>
        <Transition portal status:false>
        <Transition locations:1>
          <Transition location data sheet/x/y/elIndex:0;1500;1120;0>
          <Transition name offset data sheet/x/y/elIndex:0;-14;0;0>
      <Location data block end>
    <EOT>
    <Transition: 56>
      <Transition gID:147>
      <Transition type:PN>
      <Transition name:HMG_CoA_syntase_activation_in_cytoplasm>
      <Transition comment:>
      <Transition eft:0.0>
      <Transition lft:0.0>
      <Transition duration:0.0>
      <Transition TPN status:false>
      <Transition DPN status:false>
      <Transition function flag:false>
      <Transition colored:false>
      <Transition colors threshold:1;0;0;0;0;0>
      <Location data>
        <Transition portal status:false>
        <Transition locations:1>
          <Transition location data sheet/x/y/elIndex:0;1720;1120;0>
          <Transition name offset data sheet/x/y/elIndex:0;20;0;0>
      <Location data block end>
    <EOT>
    <Transition: 57>
      <Transition gID:148>
      <Transition type:PN>
      <Transition name:high_PPI_OH_phosphorylation>
      <Transition comment:>
      <Transition eft:0.0>
      <Transition lft:0.0>
      <Transition duration:0.0>
      <Transition TPN status:false>
      <Transition DPN status:false>
      <Transition function flag:false>
      <Transition colored:false>
      <Transition colors threshold:1;0;0;0;0;0>
      <Location data>
        <Transition portal status:false>
        <Transition locations:1>
          <Transition location data sheet/x/y/elIndex:0;2285;1090;0>
          <Transition name offset data sheet/x/y/elIndex:0;0;0;0>
      <Location data block end>
    <EOT>
    <Transition: 58>
      <Transition gID:149>
      <Transition type:PN>
      <Transition name:processes_increasing_PPI1_activity>
      <Transition comment:>
      <Transition eft:0.0>
      <Transition lft:0.0>
      <Transition duration:0.0>
      <Transition TPN status:false>
      <Transition DPN status:false>
      <Transition function flag:false>
      <Transition colored:false>
      <Transition colors threshold:1;0;0;0;0;0>
      <Location data>
        <Transition portal status:false>
        <Transition locations:1>
          <Transition location data sheet/x/y/elIndex:0;2542;1145;0>
          <Transition name offset data sheet/x/y/elIndex:0;0;0;0>
      <Location data block end>
    <EOT>
    <Transition: 59>
      <Transition gID:150>
      <Transition type:PN>
      <Transition name:CETP_secretion_from_the_liver>
      <Transition comment:>
      <Transition eft:0.0>
      <Transition lft:0.0>
      <Transition duration:0.0>
      <Transition TPN status:false>
      <Transition DPN status:false>
      <Transition function flag:false>
      <Transition colored:false>
      <Transition colors threshold:1;0;0;0;0;0>
      <Location data>
        <Transition portal status:false>
        <Transition locations:1>
          <Transition location data sheet/x/y/elIndex:0;80;1240;0>
          <Transition name offset data sheet/x/y/elIndex:0;0;0;0>
      <Location data block end>
    <EOT>
    <Transition: 60>
      <Transition gID:151>
      <Transition type:PN>
      <Transition name:CE_hydrolysis>
      <Transition comment:>
      <Transition eft:0.0>
      <Transition lft:0.0>
      <Transition duration:0.0>
      <Transition TPN status:false>
      <Transition DPN status:false>
      <Transition function flag:false>
      <Transition colored:false>
      <Transition colors threshold:1;0;0;0;0;0>
      <Location data>
        <Transition portal status:false>
        <Transition locations:1>
          <Transition location data sheet/x/y/elIndex:0;440;1240;0>
          <Transition name offset data sheet/x/y/elIndex:0;20;0;0>
      <Location data block end>
    <EOT>
    <Transition: 61>
      <Transition gID:152>
      <Transition type:PN>
      <Transition name:lysosomal_lypases_activation>
      <Transition comment:>
      <Transition eft:0.0>
      <Transition lft:0.0>
      <Transition duration:0.0>
      <Transition TPN status:false>
      <Transition DPN status:false>
      <Transition function flag:false>
      <Transition colored:false>
      <Transition colors threshold:1;0;0;0;0;0>
      <Location data>
        <Transition portal status:false>
        <Transition locations:1>
          <Transition location data sheet/x/y/elIndex:0;760;1240;0>
          <Transition name offset data sheet/x/y/elIndex:0;0;0;0>
      <Location data block end>
    <EOT>
    <Transition: 62>
      <Transition gID:153>
      <Transition type:PN>
      <Transition name:phosphorylation_by_PKA>
      <Transition comment:>
      <Transition eft:0.0>
      <Transition lft:0.0>
      <Transition duration:0.0>
      <Transition TPN status:false>
      <Transition DPN status:false>
      <Transition function flag:false>
      <Transition colored:false>
      <Transition colors threshold:1;0;0;0;0;0>
      <Location data>
        <Transition portal status:false>
        <Transition locations:1>
          <Transition location data sheet/x/y/elIndex:0;2362;1214;0>
          <Transition name offset data sheet/x/y/elIndex:0;0;0;0>
      <Location data block end>
    <EOT>
    <Transition: 63>
      <Transition gID:154>
      <Transition type:PN>
      <Transition name:convertion_HDL_into_IDL>
      <Transition comment:>
      <Transition eft:0.0>
      <Transition lft:0.0>
      <Transition duration:0.0>
      <Transition TPN status:false>
      <Transition DPN status:false>
      <Transition function flag:false>
      <Transition colored:false>
      <Transition colors threshold:1;0;0;0;0;0>
      <Location data>
        <Transition portal status:false>
        <Transition locations:1>
          <Transition location data sheet/x/y/elIndex:0;80;1360;0>
          <Transition name offset data sheet/x/y/elIndex:0;20;0;0>
      <Location data block end>
    <EOT>
    <Transition: 64>
      <Transition gID:155>
      <Transition type:PN>
      <Transition name:activation_by_LRP1>
      <Transition comment:>
      <Transition eft:0.0>
      <Transition lft:0.0>
      <Transition duration:0.0>
      <Transition TPN status:false>
      <Transition DPN status:false>
      <Transition function flag:false>
      <Transition colored:false>
      <Transition colors threshold:1;0;0;0;0;0>
      <Location data>
        <Transition portal status:false>
        <Transition locations:1>
          <Transition location data sheet/x/y/elIndex:0;300;1360;0>
          <Transition name offset data sheet/x/y/elIndex:0;20;0;0>
      <Location data block end>
    <EOT>
    <Transition: 65>
      <Transition gID:156>
      <Transition type:PN>
      <Transition name:free_cholesterol_effluxes_endosome>
      <Transition comment:>
      <Transition eft:0.0>
      <Transition lft:0.0>
      <Transition duration:0.0>
      <Transition TPN status:false>
      <Transition DPN status:false>
      <Transition function flag:false>
      <Transition colored:false>
      <Transition colors threshold:1;0;0;0;0;0>
      <Location data>
        <Transition portal status:false>
        <Transition locations:1>
          <Transition location data sheet/x/y/elIndex:0;680;1360;0>
          <Transition name offset data sheet/x/y/elIndex:0;20;0;0>
      <Location data block end>
    <EOT>
    <Transition: 66>
      <Transition gID:157>
      <Transition type:PN>
      <Transition name:acetylCoAs_convertion>
      <Transition comment:>
      <Transition eft:0.0>
      <Transition lft:0.0>
      <Transition duration:0.0>
      <Transition TPN status:false>
      <Transition DPN status:false>
      <Transition function flag:false>
      <Transition colored:false>
      <Transition colors threshold:1;0;0;0;0;0>
      <Location data>
        <Transition portal status:false>
        <Transition locations:1>
          <Transition location data sheet/x/y/elIndex:0;1500;1360;0>
          <Transition name offset data sheet/x/y/elIndex:0;0;0;0>
      <Location data block end>
    <EOT>
    <Transition: 67>
      <Transition gID:158>
      <Transition type:PN>
      <Transition name:HSL_activation>
      <Transition comment:>
      <Transition eft:0.0>
      <Transition lft:0.0>
      <Transition duration:0.0>
      <Transition TPN status:false>
      <Transition DPN status:false>
      <Transition function flag:false>
      <Transition colored:false>
      <Transition colors threshold:1;0;0;0;0;0>
      <Location data>
        <Transition portal status:false>
        <Transition locations:1>
          <Transition location data sheet/x/y/elIndex:0;2180;1326;0>
          <Transition name offset data sheet/x/y/elIndex:0;0;0;0>
      <Location data block end>
    <EOT>
    <Transition: 68>
      <Transition gID:159>
      <Transition type:PN>
      <Transition name:FFA_pool_in_adipose_tissue_increases>
      <Transition comment:>
      <Transition eft:0.0>
      <Transition lft:0.0>
      <Transition duration:0.0>
      <Transition TPN status:false>
      <Transition DPN status:false>
      <Transition function flag:false>
      <Transition colored:false>
      <Transition colors threshold:1;0;0;0;0;0>
      <Location data>
        <Transition portal status:false>
        <Transition locations:1>
          <Transition location data sheet/x/y/elIndex:0;2486;1319;0>
          <Transition name offset data sheet/x/y/elIndex:0;0;0;0>
      <Location data block end>
    <EOT>
    <Transition: 69>
      <Transition gID:160>
      <Transition type:PN>
      <Transition name:LRP1_synthesis>
      <Transition comment:>
      <Transition eft:0.0>
      <Transition lft:0.0>
      <Transition duration:0.0>
      <Transition TPN status:false>
      <Transition DPN status:false>
      <Transition function flag:false>
      <Transition colored:false>
      <Transition colors threshold:1;0;0;0;0;0>
      <Location data>
        <Transition portal status:false>
        <Transition locations:1>
          <Transition location data sheet/x/y/elIndex:0;393;1443;0>
          <Transition name offset data sheet/x/y/elIndex:0;0;0;0>
      <Location data block end>
    <EOT>
    <Transition: 70>
      <Transition gID:161>
      <Transition type:PN>
      <Transition name:hydrolase_of_cholesterol_esters_activation>
      <Transition comment:>
      <Transition eft:0.0>
      <Transition lft:0.0>
      <Transition duration:0.0>
      <Transition TPN status:false>
      <Transition DPN status:false>
      <Transition function flag:false>
      <Transition colored:false>
      <Transition colors threshold:1;0;0;0;0;0>
      <Location data>
        <Transition portal status:false>
        <Transition locations:1>
          <Transition location data sheet/x/y/elIndex:0;596;1447;0>
          <Transition name offset data sheet/x/y/elIndex:0;0;0;0>
      <Location data block end>
    <EOT>
    <Transition: 71>
      <Transition gID:162>
      <Transition type:PN>
      <Transition name:cholesterol_transport_from_the_lumen_to_the_intestinum>
      <Transition comment:>
      <Transition eft:0.0>
      <Transition lft:0.0>
      <Transition duration:0.0>
      <Transition TPN status:false>
      <Transition DPN status:false>
      <Transition function flag:false>
      <Transition colored:false>
      <Transition colors threshold:1;0;0;0;0;0>
      <Location data>
        <Transition portal status:false>
        <Transition locations:1>
          <Transition location data sheet/x/y/elIndex:0;824;1494;0>
          <Transition name offset data sheet/x/y/elIndex:0;0;0;0>
      <Location data block end>
    <EOT>
    <Transition: 72>
      <Transition gID:163>
      <Transition type:PN>
      <Transition name:NPC1L1_activtion>
      <Transition comment:>
      <Transition eft:0.0>
      <Transition lft:0.0>
      <Transition duration:0.0>
      <Transition TPN status:false>
      <Transition DPN status:false>
      <Transition function flag:false>
      <Transition colored:false>
      <Transition colors threshold:1;0;0;0;0;0>
      <Location data>
        <Transition portal status:false>
        <Transition locations:1>
          <Transition location data sheet/x/y/elIndex:0;1160;1480;0>
          <Transition name offset data sheet/x/y/elIndex:0;20;0;0>
      <Location data block end>
    <EOT>
    <Transition: 73>
      <Transition gID:164>
      <Transition type:PN>
      <Transition name:mevalonate_synthesis>
      <Transition comment:>
      <Transition eft:0.0>
      <Transition lft:0.0>
      <Transition duration:0.0>
      <Transition TPN status:false>
      <Transition DPN status:false>
      <Transition function flag:false>
      <Transition colored:false>
      <Transition colors threshold:1;0;0;0;0;0>
      <Location data>
        <Transition portal status:false>
        <Transition locations:1>
          <Transition location data sheet/x/y/elIndex:0;1360;1480;0>
          <Transition name offset data sheet/x/y/elIndex:0;0;0;0>
      <Location data block end>
    <EOT>
    <Transition: 74>
      <Transition gID:165>
      <Transition type:PN>
      <Transition name:reaction_phosphorylation_catalysed_by_ATP>
      <Transition comment:>
      <Transition eft:0.0>
      <Transition lft:0.0>
      <Transition duration:0.0>
      <Transition TPN status:false>
      <Transition DPN status:false>
      <Transition function flag:false>
      <Transition colored:false>
      <Transition colors threshold:1;0;0;0;0;0>
      <Location data>
        <Transition portal status:false>
        <Transition locations:1>
          <Transition location data sheet/x/y/elIndex:0;1800;1480;0>
          <Transition name offset data sheet/x/y/elIndex:0;20;0;0>
      <Location data block end>
    <EOT>
    <Transition: 75>
      <Transition gID:166>
      <Transition type:PN>
      <Transition name:TG_storage_in_adipocytes>
      <Transition comment:>
      <Transition eft:0.0>
      <Transition lft:0.0>
      <Transition duration:0.0>
      <Transition TPN status:false>
      <Transition DPN status:false>
      <Transition function flag:false>
      <Transition colored:false>
      <Transition colors threshold:1;0;0;0;0;0>
      <Location data>
        <Transition portal status:false>
        <Transition locations:1>
          <Transition location data sheet/x/y/elIndex:0;2219;1466;0>
          <Transition name offset data sheet/x/y/elIndex:0;0;0;0>
      <Location data block end>
    <EOT>
    <Transition: 76>
      <Transition gID:167>
      <Transition type:PN>
      <Transition name:hydrolysation_of_stored_TG>
      <Transition comment:>
      <Transition eft:0.0>
      <Transition lft:0.0>
      <Transition duration:0.0>
      <Transition TPN status:false>
      <Transition DPN status:false>
      <Transition function flag:false>
      <Transition colored:false>
      <Transition colors threshold:1;0;0;0;0;0>
      <Location data>
        <Transition portal status:false>
        <Transition locations:1>
          <Transition location data sheet/x/y/elIndex:0;2520;1440;0>
          <Transition name offset data sheet/x/y/elIndex:0;0;0;0>
      <Location data block end>
    <EOT>
    <Transition: 77>
      <Transition gID:168>
      <Transition type:PN>
      <Transition name:reaction_condensation>
      <Transition comment:>
      <Transition eft:0.0>
      <Transition lft:0.0>
      <Transition duration:0.0>
      <Transition TPN status:false>
      <Transition DPN status:false>
      <Transition function flag:false>
      <Transition colored:false>
      <Transition colors threshold:1;0;0;0;0;0>
      <Location data>
        <Transition portal status:false>
        <Transition locations:1>
          <Transition location data sheet/x/y/elIndex:0;1460;1560;0>
          <Transition name offset data sheet/x/y/elIndex:0;20;0;0>
      <Location data block end>
    <EOT>
    <Transition: 78>
      <Transition gID:169>
      <Transition type:PN>
      <Transition name:conversion_from_CE_found_in_HDL_into_free_cholesterol_pool>
      <Transition comment:>
      <Transition eft:0.0>
      <Transition lft:0.0>
      <Transition duration:0.0>
      <Transition TPN status:false>
      <Transition DPN status:false>
      <Transition function flag:false>
      <Transition colored:false>
      <Transition colors threshold:1;0;0;0;0;0>
      <Location data>
        <Transition portal status:false>
        <Transition locations:1>
          <Transition location data sheet/x/y/elIndex:0;480;1620;0>
          <Transition name offset data sheet/x/y/elIndex:0;0;0;0>
      <Location data block end>
    <EOT>
    <Transition: 79>
      <Transition gID:170>
      <Transition type:PN>
      <Transition name:processes_lowering_cholesterol>
      <Transition comment:>
      <Transition eft:0.0>
      <Transition lft:0.0>
      <Transition duration:0.0>
      <Transition TPN status:false>
      <Transition DPN status:false>
      <Transition function flag:false>
      <Transition colored:false>
      <Transition colors threshold:1;0;0;0;0;0>
      <Location data>
        <Transition portal status:false>
        <Transition locations:1>
          <Transition location data sheet/x/y/elIndex:0;953;1598;0>
          <Transition name offset data sheet/x/y/elIndex:0;0;0;0>
      <Location data block end>
    <EOT>
    <Transition: 80>
      <Transition gID:171>
      <Transition type:PN>
      <Transition name:reaction_forming_farnesyl_PP>
      <Transition comment:>
      <Transition eft:0.0>
      <Transition lft:0.0>
      <Transition duration:0.0>
      <Transition TPN status:false>
      <Transition DPN status:false>
      <Transition function flag:false>
      <Transition colored:false>
      <Transition colors threshold:1;0;0;0;0;0>
      <Location data>
        <Transition portal status:false>
        <Transition locations:1>
          <Transition location data sheet/x/y/elIndex:0;1800;1640;0>
          <Transition name offset data sheet/x/y/elIndex:0;20;0;0>
      <Location data block end>
    <EOT>
    <Transition: 81>
      <Transition gID:172>
      <Transition type:PN>
      <Transition name:LCAT_activation_in_serum>
      <Transition comment:>
      <Transition eft:0.0>
      <Transition lft:0.0>
      <Transition duration:0.0>
      <Transition TPN status:false>
      <Transition DPN status:false>
      <Transition function flag:false>
      <Transition colored:false>
      <Transition colors threshold:1;0;0;0;0;0>
      <Location data>
        <Transition portal status:false>
        <Transition locations:1>
          <Transition location data sheet/x/y/elIndex:0;140;1740;0>
          <Transition name offset data sheet/x/y/elIndex:0;20;0;0>
      <Location data block end>
    <EOT>
    <Transition: 82>
      <Transition gID:173>
      <Transition type:PN>
      <Transition name:prcessess_catalyzed_by_ACAT>
      <Transition comment:>
      <Transition eft:0.0>
      <Transition lft:0.0>
      <Transition duration:0.0>
      <Transition TPN status:false>
      <Transition DPN status:false>
      <Transition function flag:false>
      <Transition colored:false>
      <Transition colors threshold:1;0;0;0;0;0>
      <Location data>
        <Transition portal status:false>
        <Transition locations:1>
          <Transition location data sheet/x/y/elIndex:0;451;1746;0>
          <Transition name offset data sheet/x/y/elIndex:0;0;0;0>
      <Location data block end>
    <EOT>
    <Transition: 83>
      <Transition gID:174>
      <Transition type:PN>
      <Transition name:reabsorbtion_in_the_intestinum_and_return_to_the_liver>
      <Transition comment:>
      <Transition eft:0.0>
      <Transition lft:0.0>
      <Transition duration:0.0>
      <Transition TPN status:false>
      <Transition DPN status:false>
      <Transition function flag:false>
      <Transition colored:false>
      <Transition colors threshold:1;0;0;0;0;0>
      <Location data>
        <Transition portal status:false>
        <Transition locations:1>
          <Transition location data sheet/x/y/elIndex:0;855;1794;0>
          <Transition name offset data sheet/x/y/elIndex:0;20;0;0>
      <Location data block end>
    <EOT>
    <Transition: 84>
      <Transition gID:175>
      <Transition type:PN>
      <Transition name:ASBT_activation>
      <Transition comment:>
      <Transition eft:0.0>
      <Transition lft:0.0>
      <Transition duration:0.0>
      <Transition TPN status:false>
      <Transition DPN status:false>
      <Transition function flag:false>
      <Transition colored:false>
      <Transition colors threshold:1;0;0;0;0;0>
      <Location data>
        <Transition portal status:false>
        <Transition locations:1>
          <Transition location data sheet/x/y/elIndex:0;858;1709;0>
          <Transition name offset data sheet/x/y/elIndex:0;0;0;0>
      <Location data block end>
    <EOT>
    <Transition: 85>
      <Transition gID:176>
      <Transition type:PN>
      <Transition name:reaction_catalysed_by_squalene_synthase>
      <Transition comment:>
      <Transition eft:0.0>
      <Transition lft:0.0>
      <Transition duration:0.0>
      <Transition TPN status:false>
      <Transition DPN status:false>
      <Transition function flag:false>
      <Transition colored:false>
      <Transition colors threshold:1;0;0;0;0;0>
      <Location data>
        <Transition portal status:false>
        <Transition locations:1>
          <Transition location data sheet/x/y/elIndex:0;1580;1740;0>
          <Transition name offset data sheet/x/y/elIndex:0;0;0;0>
      <Location data block end>
    <EOT>
    <Transition: 86>
      <Transition gID:177>
      <Transition type:PN>
      <Transition name:efflux_of_cholesterol_to_APOA1_and_APOE_catalysed_by_ABCA1>
      <Transition comment:>
      <Transition eft:0.0>
      <Transition lft:0.0>
      <Transition duration:0.0>
      <Transition TPN status:false>
      <Transition DPN status:false>
      <Transition function flag:false>
      <Transition colored:false>
      <Transition colors threshold:1;0;0;0;0;0>
      <Location data>
        <Transition portal status:false>
        <Transition locations:1>
          <Transition location data sheet/x/y/elIndex:0;360;1860;0>
          <Transition name offset data sheet/x/y/elIndex:0;20;0;0>
      <Location data block end>
    <EOT>
    <Transition: 87>
      <Transition gID:178>
      <Transition type:PN>
      <Transition name:steroid_synthesis>
      <Transition comment:>
      <Transition eft:0.0>
      <Transition lft:0.0>
      <Transition duration:0.0>
      <Transition TPN status:false>
      <Transition DPN status:false>
      <Transition function flag:false>
      <Transition colored:false>
      <Transition colors threshold:1;0;0;0;0;0>
      <Location data>
        <Transition portal status:false>
        <Transition locations:1>
          <Transition location data sheet/x/y/elIndex:0;600;1840;0>
          <Transition name offset data sheet/x/y/elIndex:0;0;0;0>
      <Location data block end>
    <EOT>
    <Transition: 88>
      <Transition gID:179>
      <Transition type:PN>
      <Transition name:remaining_cholesterol_removed_by_fecal_sterols>
      <Transition comment:>
      <Transition eft:0.0>
      <Transition lft:0.0>
      <Transition duration:0.0>
      <Transition TPN status:false>
      <Transition DPN status:false>
      <Transition function flag:false>
      <Transition colored:false>
      <Transition colors threshold:1;0;0;0;0;0>
      <Location data>
        <Transition portal status:false>
        <Transition locations:1>
          <Transition location data sheet/x/y/elIndex:0;801;1864;0>
          <Transition name offset data sheet/x/y/elIndex:0;0;0;0>
      <Location data block end>
    <EOT>
    <Transition: 89>
      <Transition gID:180>
      <Transition type:PN>
      <Transition name:reaction_catalysed_by_squalene_monooxygenase>
      <Transition comment:>
      <Transition eft:0.0>
      <Transition lft:0.0>
      <Transition duration:0.0>
      <Transition TPN status:false>
      <Transition DPN status:false>
      <Transition function flag:false>
      <Transition colored:false>
      <Transition colors threshold:1;0;0;0;0;0>
      <Location data>
        <Transition portal status:false>
        <Transition locations:1>
          <Transition location data sheet/x/y/elIndex:0;1360;1860;0>
          <Transition name offset data sheet/x/y/elIndex:0;0;0;0>
      <Location data block end>
    <EOT>
    <Transition: 90>
      <Transition gID:181>
      <Transition type:PN>
      <Transition name:reaxtion_catalysed_by_squalene_epoxydase>
      <Transition comment:>
      <Transition eft:0.0>
      <Transition lft:0.0>
      <Transition duration:0.0>
      <Transition TPN status:false>
      <Transition DPN status:false>
      <Transition function flag:false>
      <Transition colored:false>
      <Transition colors threshold:1;0;0;0;0;0>
      <Location data>
        <Transition portal status:false>
        <Transition locations:1>
          <Transition location data sheet/x/y/elIndex:0;1800;1860;0>
          <Transition name offset data sheet/x/y/elIndex:0;20;0;0>
      <Location data block end>
    <EOT>
    <Transition: 91>
      <Transition gID:182>
      <Transition type:PN>
      <Transition name:convertion_cholesterol_into_CE>
      <Transition comment:>
      <Transition eft:0.0>
      <Transition lft:0.0>
      <Transition duration:0.0>
      <Transition TPN status:false>
      <Transition DPN status:false>
      <Transition function flag:false>
      <Transition colored:false>
      <Transition colors threshold:1;0;0;0;0;0>
      <Location data>
        <Transition portal status:false>
        <Transition locations:1>
          <Transition location data sheet/x/y/elIndex:0;80;1960;0>
          <Transition name offset data sheet/x/y/elIndex:0;20;0;0>
      <Location data block end>
    <EOT>
    <Transition: 92>
      <Transition gID:183>
      <Transition type:PN>
      <Transition name:HDL_secreted_by_enterocytes_and_by_the_liver>
      <Transition comment:>
      <Transition eft:0.0>
      <Transition lft:0.0>
      <Transition duration:0.0>
      <Transition TPN status:false>
      <Transition DPN status:false>
      <Transition function flag:false>
      <Transition colored:false>
      <Transition colors threshold:1;0;0;0;0;0>
      <Location data>
        <Transition portal status:false>
        <Transition locations:1>
          <Transition location data sheet/x/y/elIndex:0;680;1960;0>
          <Transition name offset data sheet/x/y/elIndex:0;-20;0;0>
      <Location data block end>
    <EOT>
    <Transition: 93>
      <Transition gID:184>
      <Transition type:PN>
      <Transition name:reactions_19_leading_to_cholesterol_synthesis_in_liver>
      <Transition comment:>
      <Transition eft:0.0>
      <Transition lft:0.0>
      <Transition duration:0.0>
      <Transition TPN status:false>
      <Transition DPN status:false>
      <Transition function flag:false>
      <Transition colored:false>
      <Transition colors threshold:1;0;0;0;0;0>
      <Location data>
        <Transition portal status:false>
        <Transition locations:1>
          <Transition location data sheet/x/y/elIndex:0;1360;1960;0>
          <Transition name offset data sheet/x/y/elIndex:0;0;0;0>
      <Location data block end>
    <EOT>
    <Transition: 94>
      <Transition gID:185>
      <Transition type:PN>
      <Transition name:transport_by_ABCA1>
      <Transition comment:>
      <Transition eft:0.0>
      <Transition lft:0.0>
      <Transition duration:0.0>
      <Transition TPN status:false>
      <Transition DPN status:false>
      <Transition function flag:false>
      <Transition colored:false>
      <Transition colors threshold:1;0;0;0;0;0>
      <Location data>
        <Transition portal status:false>
        <Transition locations:1>
          <Transition location data sheet/x/y/elIndex:0;180;2060;0>
          <Transition name offset data sheet/x/y/elIndex:0;20;0;0>
      <Location data block end>
    <EOT>
    <Transition: 95>
      <Transition gID:186>
      <Transition type:PN>
      <Transition name:enzymes_activation>
      <Transition comment:>
      <Transition eft:0.0>
      <Transition lft:0.0>
      <Transition duration:0.0>
      <Transition TPN status:false>
      <Transition DPN status:false>
      <Transition function flag:false>
      <Transition colored:false>
      <Transition colors threshold:1;0;0;0;0;0>
      <Location data>
        <Transition portal status:false>
        <Transition locations:1>
          <Transition location data sheet/x/y/elIndex:0;1800;2060;0>
          <Transition name offset data sheet/x/y/elIndex:0;0;0;0>
      <Location data block end>
    <EOT>
    <Transition: 96>
      <Transition gID:187>
      <Transition type:PN>
      <Transition name:ABCA1_synthesis>
      <Transition comment:>
      <Transition eft:0.0>
      <Transition lft:0.0>
      <Transition duration:0.0>
      <Transition TPN status:false>
      <Transition DPN status:false>
      <Transition function flag:false>
      <Transition colored:false>
      <Transition colors threshold:1;0;0;0;0;0>
      <Location data>
        <Transition portal status:false>
        <Transition locations:1>
          <Transition location data sheet/x/y/elIndex:0;80;2160;0>
          <Transition name offset data sheet/x/y/elIndex:0;20;0;0>
      <Location data block end>
    <EOT>
    <Transition: 97>
      <Transition gID:188>
      <Transition type:PN>
      <Transition name:re_estrification_of_cholesterol_by_ACAT_in_the_liver>
      <Transition comment:>
      <Transition eft:0.0>
      <Transition lft:0.0>
      <Transition duration:0.0>
      <Transition TPN status:false>
      <Transition DPN status:false>
      <Transition function flag:false>
      <Transition colored:false>
      <Transition colors threshold:1;0;0;0;0;0>
      <Location data>
        <Transition portal status:false>
        <Transition locations:1>
          <Transition location data sheet/x/y/elIndex:0;1200;2160;0>
          <Transition name offset data sheet/x/y/elIndex:0;20;0;0>
      <Location data block end>
    <EOT>
    <Transition: 98>
      <Transition gID:189>
      <Transition type:PN>
      <Transition name:ACAT_activation_in_the_liver>
      <Transition comment:>
      <Transition eft:0.0>
      <Transition lft:0.0>
      <Transition duration:0.0>
      <Transition TPN status:false>
      <Transition DPN status:false>
      <Transition function flag:false>
      <Transition colored:false>
      <Transition colors threshold:1;0;0;0;0;0>
      <Location data>
        <Transition portal status:false>
        <Transition locations:1>
          <Transition location data sheet/x/y/elIndex:0;1580;2160;0>
          <Transition name offset data sheet/x/y/elIndex:0;0;0;0>
      <Location data block end>
    <EOT>
    <Transition: 99>
      <Transition gID:190>
      <Transition type:PN>
      <Transition name:cholesterol_pool_increases_in_the_intestinum_because_of_bilary_cholesterol>
      <Transition comment:>
      <Transition eft:0.0>
      <Transition lft:0.0>
      <Transition duration:0.0>
      <Transition TPN status:false>
      <Transition DPN status:false>
      <Transition function flag:false>
      <Transition colored:false>
      <Transition colors threshold:1;0;0;0;0;0>
      <Location data>
        <Transition portal status:false>
        <Transition locations:1>
          <Transition location data sheet/x/y/elIndex:0;377;2168;0>
          <Transition name offset data sheet/x/y/elIndex:0;0;0;0>
      <Location data block end>
    <EOT>
    <Transition: 100>
      <Transition gID:191>
      <Transition type:PN>
      <Transition name:formation_of_the_bilary_cholesterol>
      <Transition comment:>
      <Transition eft:0.0>
      <Transition lft:0.0>
      <Transition duration:0.0>
      <Transition TPN status:false>
      <Transition DPN status:false>
      <Transition function flag:false>
      <Transition colored:false>
      <Transition colors threshold:1;0;0;0;0;0>
      <Location data>
        <Transition portal status:false>
        <Transition locations:1>
          <Transition location data sheet/x/y/elIndex:0;568;2276;0>
          <Transition name offset data sheet/x/y/elIndex:0;0;0;0>
      <Location data block end>
    <EOT>
    <Transition: 101>
      <Transition gID:192>
      <Transition type:PN>
      <Transition name:bile_acids_synthesis>
      <Transition comment:>
      <Transition eft:0.0>
      <Transition lft:0.0>
      <Transition duration:0.0>
      <Transition TPN status:false>
      <Transition DPN status:false>
      <Transition function flag:false>
      <Transition colored:false>
      <Transition colors threshold:1;0;0;0;0;0>
      <Location data>
        <Transition portal status:false>
        <Transition locations:1>
          <Transition location data sheet/x/y/elIndex:0;811;2279;0>
          <Transition name offset data sheet/x/y/elIndex:0;0;0;0>
      <Location data block end>
    <EOT>
    <Transition: 102>
      <Transition gID:193>
      <Transition type:PN>
      <Transition name:reaction_increasing_cholesterol_pool_in_the_liver_via_RME>
      <Transition comment:>
      <Transition eft:0.0>
      <Transition lft:0.0>
      <Transition duration:0.0>
      <Transition TPN status:false>
      <Transition DPN status:false>
      <Transition function flag:false>
      <Transition colored:false>
      <Transition colors threshold:1;0;0;0;0;0>
      <Location data>
        <Transition portal status:false>
        <Transition locations:1>
          <Transition location data sheet/x/y/elIndex:0;1040;2260;0>
          <Transition name offset data sheet/x/y/elIndex:0;25;0;0>
      <Location data block end>
    <EOT>
    <Transition: 103>
      <Transition gID:194>
      <Transition type:PN>
      <Transition name:expression_remnant_CE_receptors_in_the_liver_when_intestinum_pool_is_high>
      <Transition comment:>
      <Transition eft:0.0>
      <Transition lft:0.0>
      <Transition duration:0.0>
      <Transition TPN status:false>
      <Transition DPN status:false>
      <Transition function flag:false>
      <Transition colored:false>
      <Transition colors threshold:1;0;0;0;0;0>
      <Location data>
        <Transition portal status:false>
        <Transition locations:1>
          <Transition location data sheet/x/y/elIndex:0;320;2380;0>
          <Transition name offset data sheet/x/y/elIndex:0;0;0;0>
      <Location data block end>
    <EOT>
    <Transition: 104>
      <Transition gID:195>
      <Transition type:PN>
      <Transition name:reaction_forming_nascent_VLDL_reach_in_TG_in_the_liver>
      <Transition comment:>
      <Transition eft:0.0>
      <Transition lft:0.0>
      <Transition duration:0.0>
      <Transition TPN status:false>
      <Transition DPN status:false>
      <Transition function flag:false>
      <Transition colored:false>
      <Transition colors threshold:1;0;0;0;0;0>
      <Location data>
        <Transition portal status:false>
        <Transition locations:1>
          <Transition location data sheet/x/y/elIndex:0;1580;2380;0>
          <Transition name offset data sheet/x/y/elIndex:0;24;0;0>
      <Location data block end>
    <EOT>
    <Transition: 105>
      <Transition gID:196>
      <Transition type:PN>
      <Transition name:TG_synthesis_in_the_liver>
      <Transition comment:>
      <Transition eft:0.0>
      <Transition lft:0.0>
      <Transition duration:0.0>
      <Transition TPN status:false>
      <Transition DPN status:false>
      <Transition function flag:false>
      <Transition colored:false>
      <Transition colors threshold:1;0;0;0;0;0>
      <Location data>
        <Transition portal status:false>
        <Transition locations:1>
          <Transition location data sheet/x/y/elIndex:0;2040;2380;0>
          <Transition name offset data sheet/x/y/elIndex:0;0;0;0>
      <Location data block end>
    <EOT>
    <Transition: 106>
      <Transition gID:197>
      <Transition type:PN>
      <Transition name:efflux_of_free_cholesterol_from_peripheral_tissues>
      <Transition comment:>
      <Transition eft:0.0>
      <Transition lft:0.0>
      <Transition duration:0.0>
      <Transition TPN status:false>
      <Transition DPN status:false>
      <Transition function flag:false>
      <Transition colored:false>
      <Transition colors threshold:1;0;0;0;0;0>
      <Location data>
        <Transition portal status:false>
        <Transition locations:1>
          <Transition location data sheet/x/y/elIndex:0;80;2460;0>
          <Transition name offset data sheet/x/y/elIndex:0;25;0;0>
      <Location data block end>
    <EOT>
    <Transition: 107>
      <Transition gID:198>
      <Transition type:PN>
      <Transition name:conversion_nascent_HDL_into_HDL3>
      <Transition comment:>
      <Transition eft:0.0>
      <Transition lft:0.0>
      <Transition duration:0.0>
      <Transition TPN status:false>
      <Transition DPN status:false>
      <Transition function flag:false>
      <Transition colored:false>
      <Transition colors threshold:1;0;0;0;0;0>
      <Location data>
        <Transition portal status:false>
        <Transition locations:1>
          <Transition location data sheet/x/y/elIndex:0;545;2477;0>
          <Transition name offset data sheet/x/y/elIndex:0;25;0;0>
      <Location data block end>
    <EOT>
    <Transition: 108>
      <Transition gID:199>
      <Transition type:PN>
      <Transition name:forming_complex>
      <Transition comment:>
      <Transition eft:0.0>
      <Transition lft:0.0>
      <Transition duration:0.0>
      <Transition TPN status:false>
      <Transition DPN status:false>
      <Transition function flag:false>
      <Transition colored:false>
      <Transition colors threshold:1;0;0;0;0;0>
      <Location data>
        <Transition portal status:false>
        <Transition locations:1>
          <Transition location data sheet/x/y/elIndex:0;1800;2460;0>
          <Transition name offset data sheet/x/y/elIndex:0;25;0;0>
      <Location data block end>
    <EOT>
    <Transition: 109>
      <Transition gID:200>
      <Transition type:PN>
      <Transition name:atheroslerosis>
      <Transition comment:>
      <Transition eft:0.0>
      <Transition lft:0.0>
      <Transition duration:0.0>
      <Transition TPN status:false>
      <Transition DPN status:false>
      <Transition function flag:false>
      <Transition colored:false>
      <Transition colors threshold:1;0;0;0;0;0>
      <Location data>
        <Transition portal status:false>
        <Transition locations:1>
          <Transition location data sheet/x/y/elIndex:0;180;2560;0>
          <Transition name offset data sheet/x/y/elIndex:0;0;0;0>
      <Location data block end>
    <EOT>
    <Transition: 110>
      <Transition gID:201>
      <Transition type:PN>
      <Transition name:transport_into_peripheral_tissue>
      <Transition comment:>
      <Transition eft:0.0>
      <Transition lft:0.0>
      <Transition duration:0.0>
      <Transition TPN status:false>
      <Transition DPN status:false>
      <Transition function flag:false>
      <Transition colored:false>
      <Transition colors threshold:1;0;0;0;0;0>
      <Location data>
        <Transition portal status:false>
        <Transition locations:1>
          <Transition location data sheet/x/y/elIndex:0;279;2578;0>
          <Transition name offset data sheet/x/y/elIndex:0;25;0;0>
      <Location data block end>
    <EOT>
    <Transition: 111>
      <Transition gID:202>
      <Transition type:PN>
      <Transition name:conversion_HDL3_into_nascent_LDL>
      <Transition comment:>
      <Transition eft:0.0>
      <Transition lft:0.0>
      <Transition duration:0.0>
      <Transition TPN status:false>
      <Transition DPN status:false>
      <Transition function flag:false>
      <Transition colored:false>
      <Transition colors threshold:1;0;0;0;0;0>
      <Location data>
        <Transition portal status:false>
        <Transition locations:1>
          <Transition location data sheet/x/y/elIndex:0;400;2560;0>
          <Transition name offset data sheet/x/y/elIndex:0;25;0;0>
      <Location data block end>
    <EOT>
    <Transition: 112>
      <Transition gID:203>
      <Transition type:PN>
      <Transition name:conversion_HDL3_into_HDL2>
      <Transition comment:>
      <Transition eft:0.0>
      <Transition lft:0.0>
      <Transition duration:0.0>
      <Transition TPN status:false>
      <Transition DPN status:false>
      <Transition function flag:false>
      <Transition colored:false>
      <Transition colors threshold:1;0;0;0;0;0>
      <Location data>
        <Transition portal status:false>
        <Transition locations:1>
          <Transition location data sheet/x/y/elIndex:0;720;2560;0>
          <Transition name offset data sheet/x/y/elIndex:0;25;0;0>
      <Location data block end>
    <EOT>
    <Transition: 113>
      <Transition gID:204>
      <Transition type:PN>
      <Transition name:SRB1_expression>
      <Transition comment:>
      <Transition eft:0.0>
      <Transition lft:0.0>
      <Transition duration:0.0>
      <Transition TPN status:false>
      <Transition DPN status:false>
      <Transition function flag:false>
      <Transition colored:false>
      <Transition colors threshold:1;0;0;0;0;0>
      <Location data>
        <Transition portal status:false>
        <Transition locations:1>
          <Transition location data sheet/x/y/elIndex:0;860;2560;0>
          <Transition name offset data sheet/x/y/elIndex:0;0;0;0>
      <Location data block end>
    <EOT>
    <Transition: 114>
      <Transition gID:205>
      <Transition type:PN>
      <Transition name:MTTP_synthesis>
      <Transition comment:>
      <Transition eft:0.0>
      <Transition lft:0.0>
      <Transition duration:0.0>
      <Transition TPN status:false>
      <Transition DPN status:false>
      <Transition function flag:false>
      <Transition colored:false>
      <Transition colors threshold:1;0;0;0;0;0>
      <Location data>
        <Transition portal status:false>
        <Transition locations:1>
          <Transition location data sheet/x/y/elIndex:0;1580;2560;0>
          <Transition name offset data sheet/x/y/elIndex:0;0;0;0>
      <Location data block end>
    <EOT>
    <Transition: 115>
      <Transition gID:206>
      <Transition type:PN>
      <Transition name:APOB100_synthesis_in_the_liver_and_secreted_into_circulation>
      <Transition comment:>
      <Transition eft:0.0>
      <Transition lft:0.0>
      <Transition duration:0.0>
      <Transition TPN status:false>
      <Transition DPN status:false>
      <Transition function flag:false>
      <Transition colored:false>
      <Transition colors threshold:1;0;0;0;0;0>
      <Location data>
        <Transition portal status:false>
        <Transition locations:1>
          <Transition location data sheet/x/y/elIndex:0;2040;2560;0>
          <Transition name offset data sheet/x/y/elIndex:0;0;0;0>
      <Location data block end>
    <EOT>
    <Transition: 116>
      <Transition gID:207>
      <Transition type:PN>
      <Transition name:infflux_of_macrophages>
      <Transition comment:>
      <Transition eft:0.0>
      <Transition lft:0.0>
      <Transition duration:0.0>
      <Transition TPN status:false>
      <Transition DPN status:false>
      <Transition function flag:false>
      <Transition colored:false>
      <Transition colors threshold:1;0;0;0;0;0>
      <Location data>
        <Transition portal status:false>
        <Transition locations:1>
          <Transition location data sheet/x/y/elIndex:0;180;2660;0>
          <Transition name offset data sheet/x/y/elIndex:0;0;0;0>
      <Location data block end>
    <EOT>
    <Transition: 117>
      <Transition gID:208>
      <Transition type:PN>
      <Transition name:conversion_HDL2_into_HDL3>
      <Transition comment:>
      <Transition eft:0.0>
      <Transition lft:0.0>
      <Transition duration:0.0>
      <Transition TPN status:false>
      <Transition DPN status:false>
      <Transition function flag:false>
      <Transition colored:false>
      <Transition colors threshold:1;0;0;0;0;0>
      <Location data>
        <Transition portal status:false>
        <Transition locations:1>
          <Transition location data sheet/x/y/elIndex:0;548;2684;0>
          <Transition name offset data sheet/x/y/elIndex:0;0;0;0>
      <Location data block end>
    <EOT>
    <Transition: 118>
      <Transition gID:209>
      <Transition type:PN>
      <Transition name:cholesterol_CE_transport_to_the_liver>
      <Transition comment:>
      <Transition eft:0.0>
      <Transition lft:0.0>
      <Transition duration:0.0>
      <Transition TPN status:false>
      <Transition DPN status:false>
      <Transition function flag:false>
      <Transition colored:false>
      <Transition colors threshold:1;0;0;0;0;0>
      <Location data>
        <Transition portal status:false>
        <Transition locations:1>
          <Transition location data sheet/x/y/elIndex:0;1200;2660;0>
          <Transition name offset data sheet/x/y/elIndex:0;0;0;0>
      <Location data block end>
    <EOT>
    <Transition: 119>
      <Transition gID:210>
      <Transition type:PN>
      <Transition name:binding_with_SRAII_II_R_on_macrophages>
      <Transition comment:>
      <Transition eft:0.0>
      <Transition lft:0.0>
      <Transition duration:0.0>
      <Transition TPN status:false>
      <Transition DPN status:false>
      <Transition function flag:false>
      <Transition colored:false>
      <Transition colors threshold:1;0;0;0;0;0>
      <Location data>
        <Transition portal status:false>
        <Transition locations:1>
          <Transition location data sheet/x/y/elIndex:0;80;2820;0>
          <Transition name offset data sheet/x/y/elIndex:0;0;0;0>
      <Location data block end>
    <EOT>
    <Transition: 120>
      <Transition gID:211>
      <Transition type:PN>
      <Transition name:oxidation>
      <Transition comment:>
      <Transition eft:0.0>
      <Transition lft:0.0>
      <Transition duration:0.0>
      <Transition TPN status:false>
      <Transition DPN status:false>
      <Transition function flag:false>
      <Transition colored:false>
      <Transition colors threshold:1;0;0;0;0;0>
      <Location data>
        <Transition portal status:false>
        <Transition locations:1>
          <Transition location data sheet/x/y/elIndex:0;280;2740;0>
          <Transition name offset data sheet/x/y/elIndex:0;0;0;0>
      <Location data block end>
    <EOT>
    <Transition: 121>
      <Transition gID:212>
      <Transition type:PN>
      <Transition name:degradation>
      <Transition comment:>
      <Transition eft:0.0>
      <Transition lft:0.0>
      <Transition duration:0.0>
      <Transition TPN status:false>
      <Transition DPN status:false>
      <Transition function flag:false>
      <Transition colored:false>
      <Transition colors threshold:1;0;0;0;0;0>
      <Location data>
        <Transition portal status:false>
        <Transition locations:1>
          <Transition location data sheet/x/y/elIndex:0;400;2820;0>
          <Transition name offset data sheet/x/y/elIndex:0;0;0;0>
      <Location data block end>
    <EOT>
  <Transitions data block end>
  <MetaNodes: 0>
  <MetaNodes data block end>
  <Arcs data block>
    <Arc: NORMAL; P0(0) -> T82(0); 1>;99999-11111;false;1:0:0:0:0:0
    <Arc: NORMAL; P0(1) -> T1(0); 1>;99999-11111;false;1:0:0:0:0:0
    <Arc: NORMAL; P1(0) -> T73(0); 1>;99999-11111;false;1:0:0:0:0:0
    <Arc: NORMAL; P1(1) -> T24(0); 1>;99999-11111;false;1:0:0:0:0:0
    <Arc: NORMAL; P1(1) -> T18(0); 1>;99999-11111;false;1:0:0:0:0:0
    <Arc: NORMAL; P1(2) -> T1(0); 1>;99999-11111;false;1:0:0:0:0:0
    <Arc: NORMAL; P2(0) -> T5(0); 1>;99999-11111;false;1:0:0:0:0:0
    <Arc: NORMAL; P3(0) -> T21(0); 1>;99999-11111;false;1:0:0:0:0:0
    <Arc: NORMAL; P3(1) -> T1(0); 1>;99999-11111;false;1:0:0:0:0:0
    <Arc: NORMAL; P3(2) -> T75(0); 1>;99999-11111;false;1:0:0:0:0:0
    <Arc: NORMAL; P3(2) -> T53(0); 1>;99999-11111;false;1:0:0:0:0:0
    <Arc: NORMAL; P4(0) -> T9(0); 1>;99999-11111;false;1:0:0:0:0:0
    <Arc: NORMAL; P5(0) -> T1(0); 2>;99999-11111;false;2:0:0:0:0:0
    <Arc: NORMAL; P6(0) -> T10(0); 1>;99999-11111;false;1:0:0:0:0:0
    <Arc: NORMAL; P7(0) -> T5(0); 1>;99999-11111;false;1:0:0:0:0:0
    <Arc: NORMAL; P8(0) -> T5(0); 1>;99999-11111;false;1:0:0:0:0:0
    <Arc: NORMAL; P8(1) -> T57(0); 1>;99999-11111;false;1:0:0:0:0:0
    <Arc: NORMAL; P9(0) -> T92(0); 1>;99999-11111;false;1:0:0:0:0:0
    <Arc: NORMAL; P9(2) -> T8(0); 1>;99999-11111;false;1:0:0:0:0:0
    <Arc: NORMAL; P9(3) -> T106(0); 1>;99999-11111;false;1:0:0:0:0:0
    <Arc: NORMAL; P10(0) -> T8(0); 1>;99999-11111;false;1:0:0:0:0:0
    <Arc: NORMAL; P10(0) -> T15(0); 1>;99999-11111;false;1:0:0:0:0:0
    <Arc: NORMAL; P10(0) -> T19(0); 1>;99999-11111;false;1:0:0:0:0:0
    <Arc: NORMAL; P10(1) -> T92(0); 1>;99999-11111;false;1:0:0:0:0:0
    <Arc: NORMAL; P11(0) -> T8(0); 1>;99999-11111;false;1:0:0:0:0:0
    <Arc: NORMAL; P12(0) -> T108(0); 1>;99999-11111;false;1:0:0:0:0:0
    <Arc: NORMAL; P12(1) -> T9(0); 1>;99999-11111;false;1:0:0:0:0:0
    <Arc: NORMAL; P13(0) -> T11(0); 1>;99999-11111;false;1:0:0:0:0:0
    <Arc: NORMAL; P14(0) -> T5(0); 1>;99999-11111;false;1:0:0:0:0:0
    <Arc: NORMAL; P14(0) -> T22(0); 1>;99999-11111;false;1:0:0:0:0:0
    <Arc: NORMAL; P15(0) -> T18(0); 1>;99999-11111;false;1:0:0:0:0:0
    <Arc: NORMAL; P16(0) -> T7(0); 1>;99999-11111;false;1:0:0:0:0:0
    <Arc: NORMAL; P16(1) -> T63(0); 1>;99999-11111;false;1:0:0:0:0:0
    <Arc: NORMAL; P16(1) -> T78(0); 1>;99999-11111;false;1:0:0:0:0:0
    <Arc: NORMAL; P16(2) -> T111(0); 1>;99999-11111;false;1:0:0:0:0:0
    <Arc: NORMAL; P16(2) -> T112(0); 1>;99999-11111;false;1:0:0:0:0:0
    <Arc: NORMAL; P17(0) -> T20(0); 1>;99999-11111;false;1:0:0:0:0:0
    <Arc: NORMAL; P18(0) -> T18(0); 1>;99999-11111;false;1:0:0:0:0:0
    <Arc: NORMAL; P18(0) -> T17(0); 1>;99999-11111;false;1:0:0:0:0:0
    <Arc: NORMAL; P19(0) -> T64(0); 1>;99999-11111;false;1:0:0:0:0:0
    <Arc: NORMAL; P19(1) -> T15(0); 1>;99999-11111;false;1:0:0:0:0:0
    <Arc: NORMAL; P20(0) -> T36(0); 1>;99999-11111;false;1:0:0:0:0:0
    <Arc: NORMAL; P20(1) -> T20(0); 1>;99999-11111;false;1:0:0:0:0:0
    <Arc: NORMAL; P20(2) -> T21(0); 1>;99999-11111;false;1:0:0:0:0:0
    <Arc: NORMAL; P21(0) -> T11(0); 1>;99999-11111;false;1:0:0:0:0:0
    <Arc: NORMAL; P21(0) -> T26(0); 1>;99999-11111;false;1:0:0:0:0:0
    <Arc: NORMAL; P22(0) -> T24(0); 1>;99999-11111;false;1:0:0:0:0:0
    <Arc: NORMAL; P22(0) -> T22(0); 1>;99999-11111;false;1:0:0:0:0:0
    <Arc: NORMAL; P22(0) -> T17(0); 1>;99999-11111;false;1:0:0:0:0:0
    <Arc: NORMAL; P23(0) -> T24(0); 1>;99999-11111;false;1:0:0:0:0:0
    <Arc: NORMAL; P23(1) -> T42(0); 1>;99999-11111;false;1:0:0:0:0:0
    <Arc: NORMAL; P23(1) -> T43(0); 1>;99999-11111;false;1:0:0:0:0:0
    <Arc: NORMAL; P24(0) -> T29(0); 1>;99999-11111;false;1:0:0:0:0:0
    <Arc: NORMAL; P25(0) -> T30(0); 1>;99999-11111;false;1:0:0:0:0:0
    <Arc: NORMAL; P25(1) -> T111(0); 1>;99999-11111;false;1:0:0:0:0:0
    <Arc: NORMAL; P25(1) -> T117(0); 1>;99999-11111;false;1:0:0:0:0:0
    <Arc: NORMAL; P25(1) -> T121(0); 1>;99999-11111;false;1:0:0:0:0:0
    <Arc: NORMAL; P26(0) -> T100(0); 1>;99999-11111;false;1:0:0:0:0:0
    <Arc: NORMAL; P26(1) -> T20(0); 1>;99999-11111;false;1:0:0:0:0:0
    <Arc: NORMAL; P27(0) -> T37(0); 1>;99999-11111;false;1:0:0:0:0:0
    <Arc: NORMAL; P28(0) -> T21(0); 1>;99999-11111;false;1:0:0:0:0:0
    <Arc: NORMAL; P29(0) -> T32(0); 1>;99999-11111;false;1:0:0:0:0:0
    <Arc: NORMAL; P30(0) -> T22(0); 1>;99999-11111;false;1:0:0:0:0:0
    <Arc: NORMAL; P31(2) -> T75(0); 1>;99999-11111;false;1:0:0:0:0:0
    <Arc: NORMAL; P32(0) -> T104(0); 1>;99999-11111;false;1:0:0:0:0:0
    <Arc: NORMAL; P33(0) -> T27(0); 1>;99999-11111;false;1:0:0:0:0:0
    <Arc: NORMAL; P34(0) -> T29(0); 1>;99999-11111;false;1:0:0:0:0:0
    <Arc: NORMAL; P35(0) -> T30(0); 1>;99999-11111;false;1:0:0:0:0:0
    <Arc: NORMAL; P35(1) -> T64(0); 1>;99999-11111;false;1:0:0:0:0:0
    <Arc: NORMAL; P36(0) -> T37(0); 1>;99999-11111;false;1:0:0:0:0:0
    <Arc: NORMAL; P36(1) -> T102(0); 1>;99999-11111;false;1:0:0:0:0:0
    <Arc: NORMAL; P37(0) -> T37(0); 1>;99999-11111;false;1:0:0:0:0:0
    <Arc: NORMAL; P38(0) -> T44(0); 1>;99999-11111;false;1:0:0:0:0:0
    <Arc: NORMAL; P38(0) -> T105(0); 1>;2041-1221;false;1:0:0:0:0:0
    <Arc: NORMAL; P39(0) -> T45(0); 1>;99999-11111;false;1:0:0:0:0:0
    <Arc: NORMAL; P39(0) -> T33(0); 1>;99999-11111;false;1:0:0:0:0:0
    <Arc: NORMAL; P40(0) -> T57(0); 1>;99999-11111;false;1:0:0:0:0:0
    <Arc: NORMAL; P40(0) -> T35(0); 1>;99999-11111;false;1:0:0:0:0:0
    <Arc: NORMAL; P41(0) -> T39(0); 1>;99999-11111;false;1:0:0:0:0:0
    <Arc: NORMAL; P42(0) -> T41(0); 1>;99999-11111;false;1:0:0:0:0:0
    <Arc: NORMAL; P42(0) -> T47(0); 1>;99999-11111;false;1:0:0:0:0:0
    <Arc: NORMAL; P42(1) -> T121(0); 1>;99999-11111;false;1:0:0:0:0:0
    <Arc: NORMAL; P43(0) -> T41(0); 1>;99999-11111;false;1:0:0:0:0:0
    <Arc: NORMAL; P43(0) -> T37(0); 1>;99999-11111;false;1:0:0:0:0:0
    <Arc: NORMAL; P43(1) -> T102(0); 1>;99999-11111;false;1:0:0:0:0:0
    <Arc: NORMAL; P44(0) -> T36(0); 1>;99999-11111;false;1:0:0:0:0:0
    <Arc: NORMAL; P45(0) -> T48(0); 1>;99999-11111;false;1:0:0:0:0:0
    <Arc: NORMAL; P46(0) -> T55(0); 1>;99999-11111;false;1:0:0:0:0:0
    <Arc: NORMAL; P47(0) -> T117(0); 1>;99999-11111;false;1:0:0:0:0:0
    <Arc: NORMAL; P47(0) -> T118(0); 1>;99999-11111;false;1:0:0:0:0:0
    <Arc: NORMAL; P47(1) -> T54(0); 1>;99999-11111;false;1:0:0:0:0:0
    <Arc: NORMAL; P48(0) -> T60(0); 1>;99999-11111;false;1:0:0:0:0:0
    <Arc: NORMAL; P48(0) -> T49(0); 1>;99999-11111;false;1:0:0:0:0:0
    <Arc: NORMAL; P49(0) -> T55(0); 2>;99999-11111;false;2:0:0:0:0:0
    <Arc: NORMAL; P49(0) -> T66(0); 1>;99999-11111;false;1:0:0:0:0:0
    <Arc: NORMAL; P49(0) -> T26(0); 1>;1380-600;false;1:0:0:0:0:0
    <Arc: NORMAL; P49(0) -> T10(0); 1>;99999-11111;false;1:0:0:0:0:0
    <Arc: NORMAL; P50(0) -> T62(0); 1>;99999-11111;false;1:0:0:0:0:0
    <Arc: NORMAL; P50(0) -> T57(0); 1>;99999-11111;false;1:0:0:0:0:0
    <Arc: NORMAL; P51(0) -> T39(0); 1>;99999-11111;false;1:0:0:0:0:0
    <Arc: NORMAL; P52(0) -> T47(0); 1>;99999-11111;false;1:0:0:0:0:0
    <Arc: NORMAL; P52(0) -> T54(0); 1>;99999-11111;false;1:0:0:0:0:0
    <Arc: NORMAL; P52(0) -> T63(0); 1>;99999-11111;false;1:0:0:0:0:0
    <Arc: NORMAL; P53(0) -> T60(0); 1>;99999-11111;false;1:0:0:0:0:0
    <Arc: NORMAL; P54(0) -> T66(0); 2>;99999-11111;false;2:0:0:0:0:0
    <Arc: NORMAL; P55(0) -> T44(0); 1>;99999-11111;false;1:0:0:0:0:0
    <Arc: NORMAL; P56(0) -> T62(0); 1>;99999-11111;false;1:0:0:0:0:0
    <Arc: NORMAL; P57(0) -> T76(0); 1>;99999-11111;false;1:0:0:0:0:0
    <Arc: NORMAL; P58(0) -> T65(0); 1>;99999-11111;false;1:0:0:0:0:0
    <Arc: NORMAL; P59(0) -> T73(0); 1>;99999-11111;false;1:0:0:0:0:0
    <Arc: NORMAL; P60(0) -> T66(0); 1>;99999-11111;false;1:0:0:0:0:0
    <Arc: NORMAL; P61(0) -> T68(0); 1>;99999-11111;false;1:0:0:0:0:0
    <Arc: NORMAL; P62(0) -> T97(0); 1>;99999-11111;false;1:0:0:0:0:0
    <Arc: NORMAL; P62(0) -> T92(0); 1>;99999-11111;false;1:0:0:0:0:0
    <Arc: NORMAL; P62(0) -> T101(0); 1>;99999-11111;false;1:0:0:0:0:0
    <Arc: NORMAL; P63(0) -> T78(0); 1>;99999-11111;false;1:0:0:0:0:0
    <Arc: NORMAL; P64(0) -> T71(0); 1>;99999-11111;false;1:0:0:0:0:0
    <Arc: NORMAL; P65(0) -> T74(0); 1>;99999-11111;false;1:0:0:0:0:0
    <Arc: NORMAL; P66(0) -> T76(0); 1>;99999-11111;false;1:0:0:0:0:0
    <Arc: NORMAL; P67(0) -> T77(0); 1>;99999-11111;false;1:0:0:0:0:0
    <Arc: NORMAL; P67(0) -> T80(0); 1>;99999-11111;false;1:0:0:0:0:0
    <Arc: NORMAL; P68(0) -> T72(0); 1>;99999-11111;false;1:0:0:0:0:0
    <Arc: NORMAL; P69(0) -> T80(0); 1>;99999-11111;false;1:0:0:0:0:0
    <Arc: NORMAL; P70(0) -> T82(0); 1>;99999-11111;false;1:0:0:0:0:0
    <Arc: NORMAL; P70(0) -> T87(0); 1>;99999-11111;false;1:0:0:0:0:0
    <Arc: NORMAL; P70(0) -> T92(0); 1>;99999-11111;false;1:0:0:0:0:0
    <Arc: NORMAL; P70(0) -> T83(0); 1>;99999-11111;false;1:0:0:0:0:0
    <Arc: NORMAL; P70(0) -> T88(0); 1>;99999-11111;false;1:0:0:0:0:0
    <Arc: NORMAL; P70(0) -> T86(0); 1>;99999-11111;false;1:0:0:0:0:0
    <Arc: NORMAL; P70(1) -> T94(0); 1>;99999-11111;false;1:0:0:0:0:0
    <Arc: NORMAL; P70(1) -> T103(0); 1>;99999-11111;false;1:0:0:0:0:0
    <Arc: NORMAL; P71(0) -> T83(0); 1>;99999-11111;false;1:0:0:0:0:0
    <Arc: NORMAL; P72(0) -> T89(0); 1>;99999-11111;false;1:0:0:0:0:0
    <Arc: NORMAL; P73(0) -> T85(0); 2>;99999-11111;false;2:0:0:0:0:0
    <Arc: NORMAL; P74(0) -> T107(0); 1>;99999-11111;false;1:0:0:0:0:0
    <Arc: NORMAL; P74(1) -> T91(0); 1>;99999-11111;false;1:0:0:0:0:0
    <Arc: NORMAL; P75(0) -> T106(0); 1>;99999-11111;false;1:0:0:0:0:0
    <Arc: NORMAL; P75(0) -> T94(0); 1>;99999-11111;false;1:0:0:0:0:0
    <Arc: NORMAL; P75(1) -> T86(0); 1>;99999-11111;false;1:0:0:0:0:0
    <Arc: NORMAL; P76(0) -> T90(0); 1>;99999-11111;false;1:0:0:0:0:0
    <Arc: NORMAL; P77(0) -> T91(0); 1>;99999-11111;false;1:0:0:0:0:0
    <Arc: NORMAL; P78(0) -> T93(0); 1>;99999-11111;false;1:0:0:0:0:0
    <Arc: NORMAL; P79(0) -> T91(0); 1>;99999-11111;false;1:0:0:0:0:0
    <Arc: NORMAL; P80(0) -> T93(0); 1>;99999-11111;false;1:0:0:0:0:0
    <Arc: NORMAL; P81(0) -> T97(0); 1>;99999-11111;false;1:0:0:0:0:0
    <Arc: NORMAL; P82(0) -> T99(0); 1>;99999-11111;false;1:0:0:0:0:0
    <Arc: NORMAL; P83(0) -> T104(0); 1>;99999-11111;false;1:0:0:0:0:0
    <Arc: NORMAL; P84(0) -> T107(0); 1>;99999-11111;false;1:0:0:0:0:0
    <Arc: NORMAL; P84(0) -> T110(0); 1>;99999-11111;false;1:0:0:0:0:0
    <Arc: NORMAL; P85(0) -> T104(0); 1>;99999-11111;false;1:0:0:0:0:0
    <Arc: NORMAL; P86(0) -> T108(0); 1>;99999-11111;false;1:0:0:0:0:0
    <Arc: NORMAL; P87(0) -> T109(0); 1>;99999-11111;false;1:0:0:0:0:0
    <Arc: NORMAL; P87(0) -> T106(0); 1>;99999-11111;false;1:0:0:0:0:0
    <Arc: NORMAL; P88(0) -> T119(0); 1>;99999-11111;false;1:0:0:0:0:0
    <Arc: NORMAL; P89(0) -> T118(0); 1>;99999-11111;false;1:0:0:0:0:0
    <Arc: NORMAL; P89(0) -> T102(0); 1>;99999-11111;false;1:0:0:0:0:0
    <Arc: NORMAL; P90(0) -> T119(0); 1>;99999-11111;false;1:0:0:0:0:0
    <Arc: NORMAL; T0(0) -> P0(1); 1>;99999-11111;false;1:0:0:0:0:0
    <Arc: NORMAL; T1(0) -> P4(0); 1>;99999-11111;false;1:0:0:0:0:0
    <Arc: NORMAL; T2(0) -> P7(0); 1>;99999-11111;false;1:0:0:0:0:0
    <Arc: NORMAL; T3(0) -> P2(0); 1>;99999-11111;false;1:0:0:0:0:0
    <Arc: NORMAL; T4(0) -> P3(1); 1>;99999-11111;false;1:0:0:0:0:0
    <Arc: NORMAL; T5(0) -> P18(0); 1>;99999-11111;false;1:0:0:0:0:0
    <Arc: NORMAL; T6(0) -> P8(0); 1>;99999-11111;false;1:0:0:0:0:0
    <Arc: NORMAL; T7(0) -> P9(2); 1>;99999-11111;false;1:0:0:0:0:0
    <Arc: NORMAL; T7(0) -> P10(0); 1>;99999-11111;false;1:0:0:0:0:0
    <Arc: NORMAL; T8(0) -> P17(0); 1>;99999-11111;false;1:0:0:0:0:0
    <Arc: NORMAL; T9(0) -> P11(0); 1>;99999-11111;false;1:0:0:0:0:0
    <Arc: NORMAL; T10(0) -> P21(0); 1>;99999-11111;false;1:0:0:0:0:0
    <Arc: NORMAL; T11(0) -> P6(0); 1>;99999-11111;false;1:0:0:0:0:0
    <Arc: NORMAL; T12(0) -> P14(0); 1>;99999-11111;false;1:0:0:0:0:0
    <Arc: NORMAL; T13(0) -> P15(0); 1>;99999-11111;false;1:0:0:0:0:0
    <Arc: NORMAL; T14(0) -> P16(0); 1>;99999-11111;false;1:0:0:0:0:0
    <Arc: NORMAL; T15(0) -> P20(1); 1>;99999-11111;false;1:0:0:0:0:0
    <Arc: NORMAL; T16(0) -> P13(0); 1>;99999-11111;false;1:0:0:0:0:0
    <Arc: NORMAL; T17(0) -> P14(0); 1>;99999-11111;false;1:0:0:0:0:0
    <Arc: NORMAL; T18(0) -> P24(0); 1>;99999-11111;false;1:0:0:0:0:0
    <Arc: NORMAL; T19(0) -> P16(0); 1>;99999-11111;false;1:0:0:0:0:0
    <Arc: NORMAL; T20(0) -> P27(0); 1>;99999-11111;false;1:0:0:0:0:0
    <Arc: NORMAL; T20(0) -> P3(0); 1>;99999-11111;false;1:0:0:0:0:0
    <Arc: NORMAL; T20(0) -> P28(0); 2>;99999-11111;false;2:0:0:0:0:0
    <Arc: NORMAL; T20(0) -> P10(0); 1>;99999-11111;false;1:0:0:0:0:0
    <Arc: NORMAL; T21(0) -> P29(0); 1>;99999-11111;false;1:0:0:0:0:0
    <Arc: NORMAL; T21(0) -> P5(0); 1>;99999-11111;false;1:0:0:0:0:0
    <Arc: NORMAL; T22(0) -> P6(0); 1>;99999-11111;false;1:0:0:0:0:0
    <Arc: NORMAL; T23(0) -> P22(0); 1>;99999-11111;false;1:0:0:0:0:0
    <Arc: NORMAL; T24(0) -> P24(0); 1>;99999-11111;false;1:0:0:0:0:0
    <Arc: NORMAL; T25(0) -> P25(0); 1>;99999-11111;false;1:0:0:0:0:0
    <Arc: NORMAL; T26(0) -> P38(0); 1>;99999-11111;false;1:0:0:0:0:0
    <Arc: NORMAL; T27(0) -> P30(0); 1>;99999-11111;false;1:0:0:0:0:0
    <Arc: NORMAL; T28(0) -> P1(1); 1>;99999-11111;false;1:0:0:0:0:0
    <Arc: NORMAL; T29(0) -> P1(1); 1>;99999-11111;false;1:0:0:0:0:0
    <Arc: NORMAL; T30(0) -> P42(0); 1>;99999-11111;false;1:0:0:0:0:0
    <Arc: NORMAL; T30(0) -> P9(1); 1>;99999-11111;false;1:0:0:0:0:0
    <Arc: NORMAL; T30(0) -> P31(0); 1>;99999-11111;false;1:0:0:0:0:0
    <Arc: NORMAL; T31(0) -> P37(0); 1>;99999-11111;false;1:0:0:0:0:0
    <Arc: NORMAL; T32(0) -> P38(0); 1>;99999-11111;false;1:0:0:0:0:0
    <Arc: NORMAL; T33(0) -> P33(0); 1>;99999-11111;false;1:0:0:0:0:0
    <Arc: NORMAL; T34(0) -> P40(0); 1>;99999-11111;false;1:0:0:0:0:0
    <Arc: NORMAL; T35(0) -> P34(0); 1>;99999-11111;false;1:0:0:0:0:0
    <Arc: NORMAL; T36(0) -> P35(0); 1>;99999-11111;false;1:0:0:0:0:0
    <Arc: NORMAL; T36(0) -> P31(0); 1>;99999-11111;false;1:0:0:0:0:0
    <Arc: NORMAL; T37(0) -> P32(1); 1>;99999-11111;false;1:0:0:0:0:0
    <Arc: NORMAL; T38(0) -> P39(0); 1>;99999-11111;false;1:0:0:0:0:0
    <Arc: NORMAL; T39(0) -> P40(0); 1>;99999-11111;false;1:0:0:0:0:0
    <Arc: NORMAL; T40(0) -> P20(0); 1>;99999-11111;false;1:0:0:0:0:0
    <Arc: NORMAL; T41(0) -> P45(0); 1>;99999-11111;false;1:0:0:0:0:0
    <Arc: NORMAL; T42(0) -> P43(0); 1>;99999-11111;false;1:0:0:0:0:0
    <Arc: NORMAL; T43(0) -> P1(0); 1>;99999-11111;false;1:0:0:0:0:0
    <Arc: NORMAL; T44(0) -> P49(0); 1>;1380-960;false;1:0:0:0:0:0
    <Arc: NORMAL; T45(0) -> P50(0); 1>;99999-11111;false;1:0:0:0:0:0
    <Arc: NORMAL; T46(0) -> P41(0); 1>;99999-11111;false;1:0:0:0:0:0
    <Arc: NORMAL; T47(0) -> P44(0); 1>;99999-11111;false;1:0:0:0:0:0
    <Arc: NORMAL; T48(0) -> P48(0); 1>;99999-11111;false;1:0:0:0:0:0
    <Arc: NORMAL; T49(0) -> P43(0); 1>;99999-11111;false;1:0:0:0:0:0
    <Arc: NORMAL; T50(0) -> P23(1); 1>;99999-11111;false;1:0:0:0:0:0
    <Arc: NORMAL; T51(0) -> P49(0); 1>;99999-11111;false;1:0:0:0:0:0
    <Arc: NORMAL; T52(0) -> P46(0); 1>;99999-11111;false;1:0:0:0:0:0
    <Arc: NORMAL; T53(0) -> P38(0); 1>;99999-11111;false;1:0:0:0:0:0
    <Arc: NORMAL; T54(0) -> P44(0); 1>;99999-11111;false;1:0:0:0:0:0
    <Arc: NORMAL; T55(0) -> P54(0); 1>;99999-11111;false;1:0:0:0:0:0
    <Arc: NORMAL; T55(0) -> P55(0); 1>;99999-11111;false;1:0:0:0:0:0
    <Arc: NORMAL; T56(0) -> P60(0); 1>;99999-11111;false;1:0:0:0:0:0
    <Arc: NORMAL; T57(0) -> P51(0); 1>;99999-11111;false;1:0:0:0:0:0
    <Arc: NORMAL; T58(0) -> P51(0); 1>;99999-11111;false;1:0:0:0:0:0
    <Arc: NORMAL; T59(0) -> P52(0); 1>;99999-11111;false;1:0:0:0:0:0
    <Arc: NORMAL; T60(0) -> P58(0); 1>;99999-11111;false;1:0:0:0:0:0
    <Arc: NORMAL; T61(0) -> P53(0); 1>;99999-11111;false;1:0:0:0:0:0
    <Arc: NORMAL; T62(0) -> P57(0); 1>;99999-11111;false;1:0:0:0:0:0
    <Arc: NORMAL; T63(0) -> P35(1); 1>;99999-11111;false;1:0:0:0:0:0
    <Arc: NORMAL; T64(0) -> P62(1); 1>;99999-11111;false;1:0:0:0:0:0
    <Arc: NORMAL; T65(0) -> P70(0); 1>;99999-11111;false;1:0:0:0:0:0
    <Arc: NORMAL; T66(0) -> P59(0); 1>;99999-11111;false;1:0:0:0:0:0
    <Arc: NORMAL; T66(0) -> P55(0); 1>;99999-11111;false;1:0:0:0:0:0
    <Arc: NORMAL; T67(0) -> P56(0); 1>;99999-11111;false;1:0:0:0:0:0
    <Arc: NORMAL; T69(0) -> P19(0); 1>;99999-11111;false;1:0:0:0:0:0
    <Arc: NORMAL; T70(0) -> P63(0); 1>;99999-11111;false;1:0:0:0:0:0
    <Arc: NORMAL; T71(0) -> P70(0); 1>;99999-11111;false;1:0:0:0:0:0
    <Arc: NORMAL; T72(0) -> P64(0); 1>;99999-11111;false;1:0:0:0:0:0
    <Arc: NORMAL; T73(0) -> P65(0); 1>;99999-11111;false;1:0:0:0:0:0
    <Arc: NORMAL; T74(0) -> P67(0); 1>;99999-11111;false;1:0:0:0:0:0
    <Arc: NORMAL; T75(0) -> P66(0); 1>;99999-11111;false;1:0:0:0:0:0
    <Arc: NORMAL; T76(0) -> P61(0); 1>;99999-11111;false;1:0:0:0:0:0
    <Arc: NORMAL; T77(0) -> P69(0); 1>;99999-11111;false;1:0:0:0:0:0
    <Arc: NORMAL; T78(0) -> P70(0); 1>;99999-11111;false;1:0:0:0:0:0
    <Arc: NORMAL; T79(0) -> P68(0); 1>;99999-11111;false;1:0:0:0:0:0
    <Arc: NORMAL; T80(0) -> P73(0); 1>;99999-11111;false;1:0:0:0:0:0
    <Arc: NORMAL; T81(0) -> P74(1); 1>;99999-11111;false;1:0:0:0:0:0
    <Arc: NORMAL; T82(0) -> P16(1); 1>;99999-11111;false;1:0:0:0:0:0
    <Arc: NORMAL; T83(0) -> P62(0); 1>;99999-11111;false;1:0:0:0:0:0
    <Arc: NORMAL; T84(0) -> P71(0); 1>;99999-11111;false;1:0:0:0:0:0
    <Arc: NORMAL; T85(0) -> P72(0); 1>;99999-11111;false;1:0:0:0:0:0
    <Arc: NORMAL; T86(0) -> P77(0); 1>;99999-11111;false;1:0:0:0:0:0
    <Arc: NORMAL; T86(0) -> P9(0); 1>;99999-11111;false;1:0:0:0:0:0
    <Arc: NORMAL; T89(0) -> P76(0); 1>;99999-11111;false;1:0:0:0:0:0
    <Arc: NORMAL; T90(0) -> P78(0); 1>;99999-11111;false;1:0:0:0:0:0
    <Arc: NORMAL; T91(0) -> P16(1); 1>;99999-11111;false;1:0:0:0:0:0
    <Arc: NORMAL; T92(0) -> P77(0); 1>;99999-11111;false;1:0:0:0:0:0
    <Arc: NORMAL; T92(0) -> P16(3); 1>;99999-11111;false;1:0:0:0:0:0
    <Arc: NORMAL; T93(0) -> P62(0); 1>;99999-11111;false;1:0:0:0:0:0
    <Arc: NORMAL; T94(0) -> P79(0); 1>;99999-11111;false;1:0:0:0:0:0
    <Arc: NORMAL; T95(0) -> P80(0); 1>;99999-11111;false;1:0:0:0:0:0
    <Arc: NORMAL; T96(0) -> P75(0); 1>;99999-11111;false;1:0:0:0:0:0
    <Arc: NORMAL; T97(0) -> P32(0); 1>;99999-11111;false;1:0:0:0:0:0
    <Arc: NORMAL; T98(0) -> P81(0); 1>;99999-11111;false;1:0:0:0:0:0
    <Arc: NORMAL; T99(0) -> P70(1); 1>;99999-11111;false;1:0:0:0:0:0
    <Arc: NORMAL; T100(0) -> P82(0); 1>;99999-11111;false;1:0:0:0:0:0
    <Arc: NORMAL; T101(0) -> P26(0); 1>;99999-11111;false;1:0:0:0:0:0
    <Arc: NORMAL; T102(0) -> P62(0); 1>;99999-11111;false;1:0:0:0:0:0
    <Arc: NORMAL; T103(0) -> P36(1); 1>;99999-11111;false;1:0:0:0:0:0
    <Arc: NORMAL; T104(0) -> P44(1); 1>;99999-11111;false;1:0:0:0:0:0
    <Arc: NORMAL; T105(0) -> P83(0); 1>;99999-11111;false;1:0:0:0:0:0
    <Arc: NORMAL; T106(0) -> P84(0); 1>;99999-11111;false;1:0:0:0:0:0
    <Arc: NORMAL; T107(0) -> P16(2); 1>;99999-11111;false;1:0:0:0:0:0
    <Arc: NORMAL; T108(0) -> P85(0); 1>;99999-11111;false;1:0:0:0:0:0
    <Arc: NORMAL; T110(0) -> P88(0); 1>;99999-11111;false;1:0:0:0:0:0
    <Arc: NORMAL; T111(0) -> P84(0); 1>;99999-11111;false;1:0:0:0:0:0
    <Arc: NORMAL; T112(0) -> P47(0); 1>;99999-11111;false;1:0:0:0:0:0
    <Arc: NORMAL; T113(0) -> P89(0); 1>;99999-11111;false;1:0:0:0:0:0
    <Arc: NORMAL; T114(0) -> P12(0); 1>;99999-11111;false;1:0:0:0:0:0
    <Arc: NORMAL; T115(0) -> P86(0); 1>;99999-11111;false;1:0:0:0:0:0
    <Arc: NORMAL; T116(0) -> P88(0); 1>;99999-11111;false;1:0:0:0:0:0
    <Arc: NORMAL; T117(0) -> P16(2); 1>;99999-11111;false;1:0:0:0:0:0
    <Arc: NORMAL; T118(0) -> P32(0); 1>;99999-11111;false;1:0:0:0:0:0
    <Arc: NORMAL; T119(0) -> P87(0); 1>;99999-11111;false;1:0:0:0:0:0
    <Arc: NORMAL; T120(0) -> P90(0); 1>;99999-11111;false;1:0:0:0:0:0
    <Arc: NORMAL; T121(0) -> P90(0); 1>;99999-11111;false;1:0:0:0:0:0
    <Arc: NORMAL; T121(0) -> P31(1); 1>;99999-11111;false;1:0:0:0:0:0
  <Arcs data block end>
  <Functions data block>
  <Functions data block end>
<Net data end>
<Invariants data>
  <Invariants: 0>
  <EOI>
<Invariants data end>
<PlaceInv data>
  <PInvariants: 0>
  <EOPI>
<PlaceInv data end>
<MCT data>
  <MCT: 0>
  <EOM>
<MCT data end>
<States data>
  <States: 3>
    0.0;0.0;0.0;0.0;0.0;0.0;0.0;0.0;0.0;0.0;0.0;0.0;0.0;0.0;0.0;0.0;0.0;0.0;0.0;0.0;0.0;0.0;0.0;0.0;0.0;0.0;0.0;0.0;0.0;0.0;0.0;0.0;0.0;0.0;0.0;0.0;0.0;0.0;0.0;0.0;0.0;0.0;0.0;1.0;0.0;0.0;0.0;0.0;0.0;0.0;0.0;0.0;0.0;0.0;0.0;0.0;0.0;0.0;0.0;0.0;0.0;0.0;0.0;0.0;0.0;0.0;0.0;0.0;0.0;0.0;0.0;0.0;0.0;0.0;0.0;0.0;0.0;0.0;0.0;0.0;2.0;0.0;0.0;0.0;0.0;0.0;0.0;0.0;0.0;0.0;0.0
    NORMAL;
    Default&nbsp;first&nbsp;(0)&nbsp;working&nbsp;state&nbsp;for&nbsp;current&nbsp;net&nbsp;editing.&nbsp;For&nbsp;analytical&nbsp;purposes&nbsp;please&nbsp;use&nbsp;new&nbsp;states&nbsp;1,&nbsp;2&nbsp;or&nbsp;higher.
    0.0;0.0;0.0;0.0;0.0;0.0;0.0;0.0;0.0;0.0;0.0;0.0;0.0;0.0;0.0;0.0;0.0;0.0;0.0;0.0;0.0;0.0;0.0;0.0;0.0;0.0;0.0;0.0;0.0;0.0;0.0;0.0;1.0;0.0;0.0;0.0;0.0;0.0;0.0;0.0;0.0;0.0;0.0;0.0;0.0;0.0;0.0;0.0;0.0;0.0;0.0;0.0;0.0;0.0;0.0;0.0;0.0;0.0;0.0;0.0;0.0;0.0;0.0;0.0;0.0;0.0;0.0;0.0;0.0;0.0;0.0;0.0;0.0;0.0;0.0;0.0;0.0;0.0;0.0;0.0;10.0;0.0;0.0;0.0;0.0;0.0;0.0;0.0;0.0;0.0;0.0
    NORMAL;
    Low&nbsp;(zero)&nbsp;starting&nbsp;m0
    0.0;5000.0;10000.0;0.0;0.0;0.0;0.0;0.0;0.0;0.0;0.0;0.0;0.0;0.0;0.0;0.0;0.0;0.0;0.0;0.0;0.0;5000.0;0.0;0.0;2000.0;0.0;0.0;0.0;0.0;0.0;5000.0;10000.0;1.0;0.0;0.0;0.0;0.0;10000.0;0.0;5000.0;5000.0;0.0;0.0;0.0;5000.0;0.0;0.0;5000.0;0.0;5000.0;0.0;5000.0;0.0;0.0;5000.0;0.0;0.0;3000.0;0.0;10000.0;5000.0;10000.0;0.0;0.0;0.0;0.0;10000.0;0.0;0.0;0.0;0.0;0.0;3000.0;3000.0;10000.0;5000.0;0.0;0.0;0.0;0.0;5000.0;5000.0;0.0;0.0;10000.0;0.0;0.0;5000.0;5000.0;0.0;0.0
    NORMAL;
    High&nbsp;starting&nbsp;m09
  <EOSt>
<States data end>
<Firing rates data>
  <FRvectors: 5>
    version101:1.0;0;0;;0;;ST;1.0;0;0;;0;;ST;1.0;0;0;;0;;ST;1.0;0;0;;0;;ST;1.0;0;0;;0;;ST;1.0;0;0;;0;;ST;1.0;0;0;;0;;ST;1.0;0;0;;0;;ST;1.0;0;0;;0;;ST;1.0;0;0;;0;;ST;1;0;0;;0;;ST;1.0;0;0;;0;;ST;1.0;0;0;;0;;ST;1.0;0;0;;0;;ST;1.0;0;0;;0;;ST;1.0;0;0;;0;;ST;1.0;0;0;;0;;ST;1.0;0;0;;0;;ST;1.0;0;0;;0;;ST;1.0;0;0;;0;;ST;1.0;0;0;;0;;ST;1.0;0;0;;0;;ST;1.0;0;0;;0;;ST;1.0;0;0;;0;;ST;1.0;0;0;;0;;ST;1.0;0;0;;0;;ST;1.0;0;0;;0;;ST;1.0;0;0;;0;;ST;1.0;0;0;;0;;ST;1.0;0;0;;0;;ST;1.0;0;0;;0;;ST;1.0;0;0;;0;;ST;1.0;0;0;;0;;ST;1.0;0;0;;0;;ST;1.0;0;0;;0;;ST;1.0;0;0;;0;;ST;1.0;0;0;;0;;ST;1.0;0;0;;0;;ST;1.0;0;0;;0;;ST;1.0;0;0;;0;;ST;1.0;0;0;;0;;ST;1.0;0;0;;0;;ST;1.0;0;0;;0;;ST;1.0;0;0;;0;;ST;1.0;0;0;;0;;ST;1.0;0;0;;0;;ST;1.0;0;0;;0;;ST;1.0;0;0;;0;;ST;1.0;0;0;;0;;ST;1.0;0;0;;0;;ST;1.0;0;0;;0;;ST;1.0;0;0;;0;;ST;1.0;0;0;;0;;ST;1.0;0;0;;0;;ST;1.0;0;0;;0;;ST;1.0;0;0;;0;;ST;1.0;0;0;;0;;ST;1.0;0;0;;0;;ST;1.0;0;0;;0;;ST;1.0;0;0;;0;;ST;1.0;0;0;;0;;ST;1.0;0;0;;0;;ST;1.0;0;0;;0;;ST;1.0;0;0;;0;;ST;1.0;0;0;;0;;ST;1.0;0;0;;0;;ST;1.0;0;0;;0;;ST;1.0;0;0;;0;;ST;1.0;0;0;;0;;ST;1.0;0;0;;0;;ST;1.0;0;0;;0;;ST;1.0;0;0;;0;;ST;1.0;0;0;;0;;ST;1.0;0;0;;0;;ST;1.0;0;0;;0;;ST;1.0;0;0;;0;;ST;1.0;0;0;;0;;ST;1.0;0;0;;0;;ST;1.0;0;0;;0;;ST;1.0;0;0;;0;;ST;1.0;0;0;;0;;ST;1.0;0;0;;0;;ST;1.0;0;0;;0;;ST;1.0;0;0;;0;;ST;1.0;0;0;;0;;ST;1.0;0;0;;0;;ST;1.0;0;0;;0;;ST;1.0;0;0;;0;;ST;1.0;0;0;;0;;ST;1.0;0;0;;0;;ST;1.0;0;0;;0;;ST;1.0;0;0;;0;;ST;1.0;0;0;;0;;ST;1.0;0;0;;0;;ST;1.0;0;0;;0;;ST;1.0;0;0;;0;;ST;1.0;0;0;;0;;ST;1.0;0;0;;0;;ST;1.0;0;0;;0;;ST;1.0;0;0;;0;;ST;1.0;0;0;;0;;ST;1.0;0;0;;0;;ST;1.0;0;0;;0;;ST;1.0;0;0;;0;;ST;1.0;0;0;;0;;ST;1.0;0;0;;0;;ST;1.0;0;0;;0;;ST;1.0;0;0;;0;;ST;1.0;0;0;;0;;ST;1.0;0;0;;0;;ST;1.0;0;0;;0;;ST;1.0;0;0;;0;;ST;1.0;0;0;;0;;ST;1.0;0;0;;0;;ST;1.0;0;0;;0;;ST;1.0;0;0;;0;;ST;1.0;0;0;;0;;ST;1.0;0;0;;0;;ST;1.0;0;0;;0;;ST;1.0;0;0;;0;;ST;1.0;0;0;;0;;ST;1.0;0;0;;0;;ST
    SPN;
    Default&nbsp;description&nbsp;for&nbsp;transitions&nbsp;firing&nbsp;rates&nbsp;vector.
    version101:0.6;0;0;;0;;ST;0.4;0;0;;0;;ST;0.5;0;0;;0;;ST;0.7;0;0;;0;;ST;0.6;0;0;;0;;ST;1.0;0;0;;0;;ST;0.5;0;0;;0;;ST;0.6;0;0;;0;;ST;0.65;0;0;;0;;ST;0.2;0;0;;0;;ST;0.1;0;0;;0;;ST;0.8;0;0;;0;;ST;0.65;0;0;;0;;ST;0.65;0;0;;0;;ST;0.65;0;0;;0;;ST;0.6;0;0;;0;;ST;0.5;0;0;;0;;ST;0.2;0;0;;0;;ST;0.2;0;0;;0;;ST;0.6;0;0;;0;;ST;0.6;0;0;;0;;ST;0.5;0;0;;0;;ST;0.5;0;0;;0;;ST;0.2;0;0;;0;;ST;0.2;0;0;;0;;ST;0.5;0;0;;0;;ST;0.7;0;0;;0;;ST;0.1;0;0;;0;;ST;0.7;0;0;;0;;ST;0.6;0;0;;0;;ST;0.5;0;0;;0;;ST;0.2;0;0;;0;;ST;0.2;0;0;;0;;ST;0.4;0;0;;0;;ST;0.6;0;0;;0;;ST;0.5;0;0;;0;;ST;0.2;0;0;;0;;ST;0.2;0;0;;0;;ST;0.5;0;0;;0;;ST;0.4;0;0;;0;;ST;0.6;0;0;;0;;ST;0.5;0;0;;0;;ST;0.5;0;0;;0;;ST;0.6;0;0;;0;;ST;0.6;0;0;;0;;ST;0.5;0;0;;0;;ST;0.5;0;0;;0;;ST;0.2;0;0;;0;;ST;0.6;0;0;;0;;ST;0.6;0;0;;0;;ST;0.5;0;0;;0;;ST;0.45;0;0;;0;;ST;0.2;0;0;;0;;ST;0.2;0;0;;0;;ST;0.2;0;0;;0;;ST;0.6;0;0;;0;;ST;0.7;0;0;;0;;ST;0.5;0;0;;0;;ST;0.4;0;0;;0;;ST;0.4;0;0;;0;;ST;0.5;0;0;;0;;ST;0.2;0;0;;0;;ST;0.5;0;0;;0;;ST;0.6;0;0;;0;;ST;0.5;0;0;;0;;ST;0.2;0;0;;0;;ST;0.6;0;0;;0;;ST;0.4;0;0;;0;;ST;0.2;0;0;;0;;ST;0.1;0;0;;0;;ST;0.4;0;0;;0;;ST;0.6;0;0;;0;;ST;0.6;0;0;;0;;ST;0.2;0;0;;0;;ST;0.2;0;0;;0;;ST;0.6;0;0;;0;;ST;0.1;0;0;;0;;ST;0.2;0;0;;0;;ST;0.2;0;0;;0;;ST;0.5;0;0;;0;;ST;0.3;0;0;;0;;ST;0.5;0;0;;0;;ST;0.2;0;0;;0;;ST;0.6;0;0;;0;;ST;0.6;0;0;;0;;ST;0.2;0;0;;0;;ST;0.1;0;0;;0;;ST;0.5;0;0;;0;;ST;0.1;0;0;;0;;ST;0.2;0;0;;0;;ST;0.1;0;0;;0;;ST;0.2;0;0;;0;;ST;0.2;0;0;;0;;ST;0.2;0;0;;0;;ST;0.6;0;0;;0;;ST;0.8;0;0;;0;;ST;0.5;0;0;;0;;ST;0.5;0;0;;0;;ST;0.6;0;0;;0;;ST;0.6;0;0;;0;;ST;0.2;0;0;;0;;ST;0.2;0;0;;0;;ST;0.5;0;0;;0;;ST;0.5;0;0;;0;;ST;0.2;0;0;;0;;ST;0.7;0;0;;0;;ST;1.0;0;0;;0;;ST;0.5;0;0;;0;;ST;0.5;0;0;;0;;ST;0.5;0;0;;0;;ST;0.6;0;0;;0;;ST;0.5;0;0;;0;;ST;0.2;0;0;;0;;ST;0.5;0;0;;0;;ST;0.5;0;0;;0;;ST;0.6;0;0;;0;;ST;0.2;0;0;;0;;ST;1.0;0;0;;0;;ST;0.6;0;0;;0;;ST;0.2;0;0;;0;;ST;0.2;0;0;;0;;ST;0.1;0;0;;0;;ST
    SPN;
    Athero&nbsp;test&nbsp;set1&nbsp;(22.06)&nbsp;-&nbsp;poczatkowa&nbsp;wersja,&nbsp;rownowaga&nbsp;firing&nbsp;rates&nbsp;wyjsciowych
    version101:0.6;0;0;;0;;ST;0.4;0;0;;0;;ST;0.5;0;0;;0;;ST;0.7;0;0;;0;;ST;0.6;0;0;;0;;ST;1.0;0;0;;0;;ST;4.0;0;0;;0;;ST;0.8;0;0;;0;;ST;2.0;0;0;;0;;ST;1.0;0;0;;0;;ST;0.05;0;0;;0;;ST;3.0;0;0;;0;;ST;2.0;0;0;;0;;ST;2.0;0;0;;0;;ST;2.0;0;0;;0;;ST;2.0;0;0;;0;;ST;0.5;0;0;;0;;ST;0.2;0;0;;0;;ST;0.2;0;0;;0;;ST;0.6;0;0;;0;;ST;0.6;0;0;;0;;ST;0.5;0;0;;0;;ST;0.5;0;0;;0;;ST;0.2;0;0;;0;;ST;0.05;0;0;;0;;ST;0.5;0;0;;0;;ST;0.7;0;0;;0;;ST;0.1;0;0;;0;;ST;0.7;0;0;;0;;ST;0.6;0;0;;0;;ST;0.5;0;0;;0;;ST;0.1;0;0;;0;;ST;0.2;0;0;;0;;ST;0.4;0;0;;0;;ST;0.6;0;0;;0;;ST;0.5;0;0;;0;;ST;0.2;0;0;;0;;ST;0.1;0;0;;0;;ST;0.5;0;0;;0;;ST;0.4;0;0;;0;;ST;0.6;0;0;;0;;ST;0.5;0;0;;0;;ST;0.5;0;0;;0;;ST;0.6;0;0;;0;;ST;0.6;0;0;;0;;ST;0.5;0;0;;0;;ST;2.0;0;0;;0;;ST;0.1;0;0;;0;;ST;0.6;0;0;;0;;ST;0.6;0;0;;0;;ST;0.5;0;0;;0;;ST;0.45;0;0;;0;;ST;0.05;0;0;;0;;ST;0.2;0;0;;0;;ST;0.2;0;0;;0;;ST;0.6;0;0;;0;;ST;0.7;0;0;;0;;ST;3.0;0;0;;0;;ST;0.4;0;0;;0;;ST;0.4;0;0;;0;;ST;0.3;0;0;;0;;ST;0.1;0;0;;0;;ST;0.5;0;0;;0;;ST;0.6;0;0;;0;;ST;0.5;0;0;;0;;ST;0.2;0;0;;0;;ST;0.6;0;0;;0;;ST;0.4;0;0;;0;;ST;0.1;0;0;;0;;ST;0.1;0;0;;0;;ST;0.4;0;0;;0;;ST;0.6;0;0;;0;;ST;0.6;0;0;;0;;ST;0.2;0;0;;0;;ST;0.05;0;0;;0;;ST;1.5;0;0;;0;;ST;0.1;0;0;;0;;ST;0.2;0;0;;0;;ST;0.1;0;0;;0;;ST;0.5;0;0;;0;;ST;0.3;0;0;;0;;ST;0.5;0;0;;0;;ST;0.1;0;0;;0;;ST;0.6;0;0;;0;;ST;0.6;0;0;;0;;ST;0.2;0;0;;0;;ST;0.1;0;0;;0;;ST;0.5;0;0;;0;;ST;0.1;0;0;;0;;ST;0.2;0;0;;0;;ST;0.1;0;0;;0;;ST;0.1;0;0;;0;;ST;0.2;0;0;;0;;ST;0.2;0;0;;0;;ST;0.6;0;0;;0;;ST;0.8;0;0;;0;;ST;0.5;0;0;;0;;ST;0.5;0;0;;0;;ST;0.6;0;0;;0;;ST;0.6;0;0;;0;;ST;0.2;0;0;;0;;ST;0.2;0;0;;0;;ST;0.5;0;0;;0;;ST;0.5;0;0;;0;;ST;0.2;0;0;;0;;ST;0.7;0;0;;0;;ST;1.0;0;0;;0;;ST;0.5;0;0;;0;;ST;0.5;0;0;;0;;ST;0.5;0;0;;0;;ST;0.6;0;0;;0;;ST;0.5;0;0;;0;;ST;0.2;0;0;;0;;ST;0.5;0;0;;0;;ST;0.5;0;0;;0;;ST;0.6;0;0;;0;;ST;0.2;0;0;;0;;ST;1.0;0;0;;0;;ST;0.6;0;0;;0;;ST;0.2;0;0;;0;;ST;0.2;0;0;;0;;ST;0.1;0;0;;0;;ST
    SPN;
    Athero&nbsp;test&nbsp;set1&nbsp;(22.06)&nbsp;-&nbsp;mniejsze&nbsp;IN,&nbsp;priorytet&nbsp;dla&nbsp;MCT1,&nbsp;problem&nbsp;z&nbsp;gromadzeniem&nbsp;si�&nbsp;tokenow
    version101:0.6;0;0;;0;;ST;0.4;0;0;;0;;ST;0.2;0;0;;0;;ST;0.7;0;0;;0;;ST;0.6;0;0;;0;;ST;5;0;0;;0;;ST;4.0;0;0;;0;;ST;1;0;0;;0;;ST;2.0;0;0;;0;;ST;1.0;0;0;;0;;ST;0.05;0;0;;0;;ST;3.0;0;0;;0;;ST;2.0;0;0;;0;;ST;2.0;0;0;;0;;ST;2.0;0;0;;0;;ST;2.0;0;0;;0;;ST;0.5;0;0;;0;;ST;0.2;0;0;;0;;ST;0.2;0;0;;0;;ST;0.6;0;0;;0;;ST;0.6;0;0;;0;;ST;0.7;0;0;;0;;ST;0.5;0;0;;0;;ST;0.3	;0;0;;0;;ST;0.05;0;0;;0;;ST;0.5;0;0;;0;;ST;0.7;0;0;;0;;ST;0.05;0;0;;0;;ST;2;0;0;;0;;ST;0.6;0;0;;0;;ST;0.5;0;0;;0;;ST;0.1;0;0;;0;;ST;0.05;0;0;;0;;ST;0.4;0;0;;0;;ST;0.6;0;0;;0;;ST;0.5;0;0;;0;;ST;0.2;0;0;;0;;ST;0.1;0;0;;0;;ST;0.5;0;0;;0;;ST;0.4;0;0;;0;;ST;0.6;0;0;;0;;ST;0.5;0;0;;0;;ST;0.5;0;0;;0;;ST;0.6;0;0;;0;;ST;0.6;0;0;;0;;ST;0.5;0;0;;0;;ST;3;0;0;;0;;ST;0.2;0;0;;0;;ST;0.6;0;0;;0;;ST;0.6;0;0;;0;;ST;0.5;0;0;;0;;ST;0.45;0;0;;0;;ST;0.1;0;0;;0;;ST;0.2;0;0;;0;;ST;0.2;0;0;;0;;ST;0.6;0;0;;0;;ST;0.7;0;0;;0;;ST;3.0;0;0;;0;;ST;0.4;0;0;;0;;ST;0.4;0;0;;0;;ST;1;0;0;;0;;ST;0.2;0;0;;0;;ST;0.5;0;0;;0;;ST;0.6;0;0;;0;;ST;0.5;0;0;;0;;ST;0.2;0;0;;0;;ST;0.6;0;0;;0;;ST;2;0;0;;0;;ST;0.2;0;0;;0;;ST;0.1;0;0;;0;;ST;0.4;0;0;;0;;ST;0.6;0;0;;0;;ST;0.6;0;0;;0;;ST;0.05;0;0;;0;;ST;0.05;0;0;;0;;ST;1;0;0;;0;;ST;0.1;0;0;;0;;ST;0.2;0;0;;0;;ST;0.2;0;0;;0;;ST;0.5;0;0;;0;;ST;0.3;0;0;;0;;ST;0.5;0;0;;0;;ST;0.1;0;0;;0;;ST;0.6;0;0;;0;;ST;0.6;0;0;;0;;ST;0.2;0;0;;0;;ST;0.1;0;0;;0;;ST;0.5;0;0;;0;;ST;0.01;0;0;;0;;ST;0.05;0;0;;0;;ST;0.05;0;0;;0;;ST;0.05;0;0;;0;;ST;0.2;0;0;;0;;ST;0.2;0;0;;0;;ST;0.6;0;0;;0;;ST;1.5;0;0;;0;;ST;0.5;0;0;;0;;ST;0.5;0;0;;0;;ST;0.3;0;0;;0;;ST;0.8;0;0;;0;;ST;0.2;0;0;;0;;ST;0.2;0;0;;0;;ST;0.5;0;0;;0;;ST;0.5;0;0;;0;;ST;0.2;0;0;;0;;ST;0.7;0;0;;0;;ST;1.0;0;0;;0;;ST;0.5;0;0;;0;;ST;0.5;0;0;;0;;ST;0.5;0;0;;0;;ST;0.6;0;0;;0;;ST;0.5;0;0;;0;;ST;0.1;0;0;;0;;ST;0.5;0;0;;0;;ST;0.5;0;0;;0;;ST;0.6;0;0;;0;;ST;0.2;0;0;;0;;ST;1.0;0;0;;0;;ST;0.6;0;0;;0;;ST;0.2;0;0;;0;;ST;0.2;0;0;;0;;ST;0.1;0;0;;0;;ST
    SPN;
    Athero&nbsp;test&nbsp;set1&nbsp;(23.06)&nbsp;-&nbsp;normal&nbsp;test&nbsp;(1)
    version101:0.6;0;0;;0;;ST;0.4;0;0;;0;;ST;0.2;0;0;;0;;ST;0.7;0;0;;0;;ST;0.6;0;0;;0;;ST;5.0;0;0;;0;;ST;4.0;0;0;;0;;ST;1.0;0;0;;0;;ST;2.0;0;0;;0;;ST;1.0;0;0;;0;;ST;0.2;0;0;;0;;ST;3.0;0;0;;0;;ST;2.0;0;0;;0;;ST;2.0;0;0;;0;;ST;2.0;0;0;;0;;ST;2.0;0;0;;0;;ST;0.5;0;0;;0;;ST;0.4;0;0;;0;;ST;0.4;0;0;;0;;ST;0.6;0;0;;0;;ST;0.6;0;0;;0;;ST;0.7;0;0;;0;;ST;0.5;0;0;;0;;ST;0.5;0;0;;0;;ST;0.2;0;0;;0;;ST;0.5;0;0;;0;;ST;0.7;0;0;;0;;ST;0.05;0;0;;0;;ST;2.0;0;0;;0;;ST;0.6;0;0;;0;;ST;0.5;0;0;;0;;ST;0.1;0;0;;0;;ST;0.05;0;0;;0;;ST;0.4;0;0;;0;;ST;0.6;0;0;;0;;ST;0.5;0;0;;0;;ST;0.4;0;0;;0;;ST;0.3;0;0;;0;;ST;0.5;0;0;;0;;ST;0.4;0;0;;0;;ST;0.6;0;0;;0;;ST;0.5;0;0;;0;;ST;0.5;0;0;;0;;ST;0.6;0;0;;0;;ST;0.6;0;0;;0;;ST;0.5;0;0;;0;;ST;3.0;0;0;;0;;ST;0.4;0;0;;0;;ST;0.6;0;0;;0;;ST;0.6;0;0;;0;;ST;0.5;0;0;;0;;ST;0.45;0;0;;0;;ST;0.3;0;0;;0;;ST;0.4;0;0;;0;;ST;0.4;0;0;;0;;ST;0.6;0;0;;0;;ST;0.7;0;0;;0;;ST;3.0;0;0;;0;;ST;0.4;0;0;;0;;ST;0.4;0;0;;0;;ST;1.0;0;0;;0;;ST;0.4;0;0;;0;;ST;0.5;0;0;;0;;ST;0.6;0;0;;0;;ST;0.5;0;0;;0;;ST;0.2;0;0;;0;;ST;0.6;0;0;;0;;ST;2.0;0;0;;0;;ST;0.4;0;0;;0;;ST;0.3;0;0;;0;;ST;0.4;0;0;;0;;ST;0.6;0;0;;0;;ST;0.6;0;0;;0;;ST;0.05;0;0;;0;;ST;0.2;0;0;;0;;ST;1.0;0;0;;0;;ST;0.4;0;0;;0;;ST;0.4;0;0;;0;;ST;0.4;0;0;;0;;ST;0.5;0;0;;0;;ST;0.3;0;0;;0;;ST;0.5;0;0;;0;;ST;0.3;0;0;;0;;ST;0.6;0;0;;0;;ST;0.6;0;0;;0;;ST;0.4;0;0;;0;;ST;0.3;0;0;;0;;ST;0.5;0;0;;0;;ST;0.2;0;0;;0;;ST;0.2;0;0;;0;;ST;0.3;0;0;;0;;ST;0.2;0;0;;0;;ST;0.4;0;0;;0;;ST;0.4;0;0;;0;;ST;0.6;0;0;;0;;ST;1.5;0;0;;0;;ST;0.5;0;0;;0;;ST;0.5;0;0;;0;;ST;0.3;0;0;;0;;ST;0.8;0;0;;0;;ST;0.4;0;0;;0;;ST;0.4;0;0;;0;;ST;0.5;0;0;;0;;ST;0.5;0;0;;0;;ST;0.2;0;0;;0;;ST;5;0;0;;0;;ST;1.0E-4;0;0;;0;;ST;0.5;0;0;;0;;ST;0.5;0;0;;0;;ST;0.5;0;0;;0;;ST;0.6;0;0;;0;;ST;0.5;0;0;;0;;ST;0.3;0;0;;0;;ST;0.5;0;0;;0;;ST;0.5;0;0;;0;;ST;0.6;0;0;;0;;ST;0.3;0;0;;0;;ST;1.0;0;0;;0;;ST;0.6;0;0;;0;;ST;0.4;0;0;;0;;ST;0.4;0;0;;0;;ST;0.3;0;0;;0;;ST
    SPN;
    Athero&nbsp;test&nbsp;set1&nbsp;(23.06)&nbsp;-&nbsp;normal&nbsp;test&nbsp;(2),&nbsp;high&nbsp;hypert
  <EOFRv>
<Firing rates data end>
<SSA vectors data>
  <SSA vectors: 1>
    0.0;0.0;0.0;0.0;0.0;0.0;0.0;0.0;0.0;0.0;0.0;0.0;0.0;0.0;0.0;0.0;0.0;0.0;0.0;0.0;0.0;0.0;0.0;0.0;0.0;0.0;0.0;0.0;0.0;0.0;0.0;0.0;0.0;0.0;0.0;0.0;0.0;0.0;0.0;0.0;0.0;0.0;0.0;0.0;0.0;0.0;0.0;0.0;0.0;0.0;0.0;0.0;0.0;0.0;0.0;0.0;0.0;0.0;0.0;0.0;0.0;0.0;0.0;0.0;0.0;0.0;0.0;0.0;0.0;0.0;0.0;0.0;0.0;0.0;0.0;0.0;0.0;0.0;0.0;0.0;0.0;0.0;0.0;0.0;0.0;0.0;0.0;0.0;0.0;0.0;0.0
    MOLECULES;0.0
    Default&nbsp;SSA&nbsp;data&nbsp;vector&nbsp;description
  <EOSSA>
<SSA vectors data end>
